# Supplementary material for: Comprehensive Characterization of Metabolites in Multiplier Onion Bulbs and Identification of Regulatory Genes for Nutritional Improvement
Source: Foods. 2025 Sep 23;14(19):3290. doi: 10.3390/foods14193290 (PMC12523680; doi:10.3390/foods14193290)
Supplement: Supplementary file 1 [file foods-14-03290-s001.zip]

Archive with 2 entries (2 files):
- Supplementary Figures.pptx
- Supplementary Tables.xls
