# Supplementary material for: Comprehensive Characterization of Metabolites in Multiplier Onion Bulbs and Identification of Regulatory Genes for Nutritional Improvement
Source: Foods. 2025 Sep 23;14(19):3290. doi: 10.3390/foods14193290 (PMC12523680; doi:10.3390/foods14193290)
Supplement: Supplementary file 1 [file foods-14-03290-s001.zip › Supplementary Tables.xls]

## Sheet: Table S1
Table S1. A total of 659 metabolites identified in the five accessions of multiplier onion
Index	Q1 (Da)	Q3 (Da)	Molecular Weight (Da)	Formula	Ionization model	Compounds	Class I	Class II	CAS	Level	Aca39-1	Aca39-2	Aca39-3	Aca104-1	Aca104-2	Aca104-3	Aca148-1	Aca148-2	Aca148-3	Aca233-1	Aca233-2	Aca233-3	Aca274-1	Aca274-2	Aca274-3
pmb0782	86.1	69.2	85.089	C5H11N	[M+H]+	Piperidine	Alkaloids	Piperidine alkaloids	110-89-4	3	3821700	4096100	4769200	4833600	3342500	2479000	2007200	2251500	2438600	4108900	4459100	5736600	2337200	1351900	1294000
pme1974	87.01	43	88.016	C3H4O3	[M-H]-	Pyruvic acid	Organic acids	Organic acids	127-17-3	3	133070	94380	156550	129780	149270	102240	172730	132090	131770	114900	86509	126350	59254	85661	103550
pmf0512	87.9	44	89.011	C2H3NO3	[M-H]-	Oxamic acid	Amino acids and derivatives	Amino acids and derivatives	471-47-6	3	41398	59801	6940.5	54120	72139	28003	29524	35391	51844	15206	37860	19434	22083	21398	45075
MWS2040	94.98	79.96	95.988	CH4O3S	[M-H]-	Methanesulfonic acid	Organic acids	Organic acids	75-75-2	3	168210	267880	203940	399830	359530	296680	215200	191200	227600	462980	576300	529150	136550	127660	135750
mws4052	102.06	56.05	101.048	C4H7NO2	[M+H]+	1-Aminocyclopropane-1-carboxylic acid	Organic acids	Organic acids	22059-21-8	3	11841	40667	29684	43637	61226	31383	21211	29519	70468	81692	77538	34105	64243	46308	21647
Lmgn000219	101.02	55.02	102.032	C4H6O3	[M-H]-	Succinic semialdehyde	Organic acids	Organic acids	692-29-5	3	13581	26162	21840	19245	16450	15942	14032	10879	26263	30037	26924	28246	25040	21364	23801
pme1841	103.12	86.1	102.116	C5H14N2	[M+H]+	Cadaverine	Alkaloids	Alkaloids	462-94-2	3	174830	173890	155880	128460	134550	159470	90914	104950	105970	136020	113910	118020	69390	75176	69861
pme3011	104.07	68.8	103.063	C4H9NO2	[M+H]+	γ-Aminobutyric acid	Organic acids	Organic acids	56-12-2	3	66672	42128	63082	27716	23601	12556	38627	57411	49044	73883	61396	71930	94794	49208	58573
pme3017	104.07	58	103.063	C4H9NO2	[M+H]+	2-Aminoisobutyric acid	Organic acids	Organic acids	62-57-7	2	3144300	3096300	2960100	3280500	3304100	3654100	2405400	2621800	2468900	4416400	4484600	4405600	3138600	2802900	2870800
MWSmce585	104.07	59.01	103.063	C4H9NO2	[M+H]+	Methyl 3-aminopropanoate	Amino acids and derivatives	Amino acids and derivatives	4138-35-6	2	4027800	3840600	3557900	4015600	3991800	4087900	2761300	3261100	2947500	5135700	5359200	5236000	3384400	3529400	3661100
pme3033	104.07	86	103.063	C4H9NO2	[M+H]+	N,N-Dimethylglycine	Amino acids and derivatives	Amino acids and derivatives	1118-68-9	3	274610	243170	256620	238080	287360	229370	166250	241580	225000	331000	286250	325660	209050	262630	205130
mws0576	103.04	59.1	104.047	C4H8O3	[M-H]-	3-Hydroxybutyric acid	Organic acids	Organic acids	300-85-6	3	264340	219580	115420	136180	212490	210930	250980	241250	274740	184680	172280	178130	184450	126200	132460
pmb0484	104.1	60.1	104.107	C5H14NO+	[M]+	Choline	Alkaloids	Alkaloids	62-49-7	1	33410000	32902000	29745000	33731000	32929000	34566000	25645000	26369000	25890000	40670000	42684000	42790000	30576000	27253000	28565000
pme0010	106	60	105.043	C3H7NO3	[M+H]+	L-Serine	Amino acids and derivatives	Amino acids and derivatives	56-45-1	3	149320	101870	100750	99878	111800	131560	66314	97485	97003	209350	207950	176470	134950	137960	123200
pme2433	106.09	88	105.079	C4H11NO2	[M+H]+	Diethanolamine	Alkaloids	Alkaloids	111-42-2	3	19338	17398	17675	9915.5	16718	11221	26019	37977	26223	48248	49053	44287	7806	17517	12568
MWS5173	112.05	70.03	111.043	C4H5N3O	[M+H]+	Isocytosine	Nucleotides and derivatives	Nucleotides and derivatives	108-53-2	3	72563	89629	55003	75951	81592	94337	77262	45670	49904	81611	49213	35275	108280	76611	89611
pme2122	112.09	95	111.08	C5H9N3	[M+H]+	Histamine	Alkaloids	Alkaloids	51-45-6	3	59183	67808	62992	77971	78696	70816	33884	39185	29124	121770	105360	94065	86858	85898	90620
NK10264105	114.09	81.06	113.084	C6H11NO	[M+H]+	ε-Caprolactam	Alkaloids	Alkaloids	105-60-2	2	64497	62709	69022	70762	83545	72666	81575	100350	97415	102610	122330	65935	66118	47928	82416
MWS20141	115.04	97.03	114.032	C5H6O3	[M+H]+	2-Hydroxy-4-methyl-2H-furan-5-one	Others	Others	931-23-7	3	70744	72433	62878	77165	84234	65134	107730	132000	119260	93620	116450	107600	72755	79016	81704
pme0006	116.07	70.1	115.063	C5H9NO2	[M+H]+	L-Proline	Amino acids and derivatives	Amino acids and derivatives	147-85-3	1	487290	415810	511070	574350	345820	476780	189500	122340	197700	477610	529920	503910	773720	750450	500180
mws0376	115	71	116.011	C4H4O4	[M-H]-	Fumaric acid	Organic acids	Organic acids	110-17-8	2	196700	159460	182290	219990	212610	164230	288330	326800	291790	173060	165730	205510	208810	175470	112970
pmb1096	118.07	91	117.058	C8H7N	[M+H]+	Indole	Alkaloids	Plumerane	120-72-9	2	1090100	1180400	1031100	1050200	993530	881930	794700	922960	859320	1104100	1154400	1137500	917060	955300	977660
mws0256	118.09	72.1	117.079	C5H11NO2	[M+H]+	L-Valine	Amino acids and derivatives	Amino acids and derivatives	72-18-4	1	72914000	71251000	74133000	85253000	75956000	64408000	49847000	51489000	55004000	112270000	112440000	121820000	57517000	52414000	51478000
MWSmce548	118.09	58.07	117.079	C5H11NO2	[M+H]+	Betaine	Alkaloids	Alkaloids	107-43-7	2	59935	35060	27773	25807	17108	17304	20911	56784	71818	35186	33144	42376	28891	29852	36134
mws0192	117.02	73	118.027	C4H6O4	[M-H]-	Succinic acid	Organic acids	Organic acids	110-15-6	3	567530	471660	235160	612700	777730	921400	1031000	1462100	1258700	919320	648250	1086200	293020	180090	190020
mws0470	117.02	73	118.027	C4H6O4	[M-H]-	Methylmalonic acid	Organic acids	Organic acids	516-05-2	3	700440	712030	615900	842330	1412800	1459800	1752800	1409700	2074500	909190	1808900	1716900	239980	211960	505620
mws0147	117.06	59	118.063	C5H10O3	[M-H]-	β-Hydroxyisovaleric acid	Organic acids	Organic acids	625-08-1	3	668320	728920	579140	490320	449040	447530	337390	353920	329730	1468600	1378100	1409800	294410	336530	269830
mws0230	120.07	74	119.058	C4H9NO3	[M+H]+	L-Threonine	Amino acids and derivatives	Amino acids and derivatives	72-19-5	3	90808	82332	92562	116740	106670	98537	56472	65908	43233	230020	209910	196740	127610	140700	121760
mws0671	120.07	74.1	119.058	C4H9NO3	[M+H]+	L-Homoserine	Amino acids and derivatives	Amino acids and derivatives	672-15-1	3	88606	92965	94168	175500	124880	138990	50449	53734	27119	281020	244580	178120	134650	145020	117650
pmp001287	120.08	103.05	119.073	C8H9N	[M+H]+	N-Benzylmethylene isomethylamine	Alkaloids	Alkaloids	-	1	11639000	11310000	11032000	10511000	10155000	8927100	8248700	8380500	8503900	17180000	16292000	16026000	8592500	8636000	9155600
pmb0069	122	105	121.053	C7H7NO	[M+H]+	Benzamide	Phenolic acids	Phenolic acids	55-21-0	3	20692	17731	11408	51522	63149	52018	10133	11855	18230	75864	79482	60417	33081	43888	77659
MWSslk106	122.1	105.07	121.089	C8H11N	[M+H]+	2-Phenylethylamine	Alkaloids	Benzylphenylethylamine alkaloids	156-28-5	3	29328	29801	35476	71672	68092	50840	17625	6241.5	22208	53594	83733	91254	40287	61934	61441
mws0628	121.03	92	122.037	C7H6O2	[M-H]-	4-Hydroxybenzaldehyde	Phenolic acids	Phenolic acids	123-08-0	3	142830	141940	109280	185320	178090	154120	126840	146080	160130	236470	198340	232000	126200	98273	103970
mws0133	123.06	80.05	122.048	C6H6N2O	[M+H]+	Nicotinamide	Others	Vitamin	98-92-0	3	209450	206860	202250	269050	247790	258130	253070	251980	222050	291800	246410	260360	134860	149500	158460
pme0490	124.04	78	123.032	C6H5NO2	[M+H]+	Nicotinic acid (Vitamin B3)	Others	Vitamin	59-67-6	3	42921	26435	54390	49718	36895	34296	29167	31818	31721	40615	38413	48716	34778	44462	51886
Lmbp000668	124.04	78.03	123.032	C6H5NO2	[M+H]+	Isonicotinic acid	Others	Vitamin	55-22-1	3	38829	44832	47416	55218	45847	42052	23634	25771	24664	45838	29941	55790	59189	44463	44189
Zmgn000216	125	78.96	126.008	C2H7O4P	[M-H]-	2-Hydroxyethylphosphonic acid	Organic acids	Organic acids	22987-21-9	3	201610	355490	352690	253610	264810	184400	438930	559870	693100	343890	424910	302350	9	9	9
MWSmce706	129.07	56.05	128.059	C5H8N2O2	[M+H]+	Cyclo(Ala-Gly)	Amino acids and derivatives	Amino acids and derivatives	4526-77-6	3	7264.3	2949.7	44664	36801	15111	66955	40573	53512	36250	13788	6418.8	40304	60160	47552	44226
MWS0813	128.04	82.03	129.043	C5H7NO3	[M-H]-	5-Oxoproline	Amino acids and derivatives	Amino acids and derivatives	149-87-1	1	63722	68830	133210	57270	78334	64232	32319	59352	75646	438760	422770	400850	55309	68526	71558
mws0263	128.04	82.03	129.043	C5H7NO3	[M-H]-	5-Oxo-L-Proline	Amino acids and derivatives	Amino acids and derivatives	98-79-3	1	43604	87702	108090	70284	60207	57014	38653	35875	63624	372150	405510	326550	73077	34256	79677
MWSmce709	130.06	103.05	129.058	C9H7N	[M+H]+	Isoquinoline	Alkaloids	Isoquinoline alkaloids	119-65-3	2	494360	479970	508950	407260	421040	341460	413120	400830	393840	441170	464090	413970	354100	347200	351270
MWS0811	130.09	84.08	129.079	C6H11NO2	[M+H]+	L-Pipecolic Acid	Organic acids	Organic acids	3105-95-1	1	18135000	20860000	19800000	32086000	28704000	22316000	9975400	10794000	9417100	30319000	32484000	31546000	21762000	21359000	20546000
ML10181668	130.09	84.08	129.079	C6H11NO2	[M+H]+	Cycloleucine	Amino acids and derivatives	Amino acids and derivatives	52-52-8	1	6141200	6451800	6583600	6188600	6084900	5010700	4117400	4245300	4348600	8493800	8311200	7987700	11036000	11638000	10744000
Zmdp000376	130.09	84.08	129.09	C5H11N3O	[M+H]+	4-Guanidinobutanal	Others	Others	-	1	14171000	16000000	16392000	21600000	20694000	19184000	9915800	9621800	11021000	27552000	26279000	32762000	9012700	16366000	15020000
Zmgn000217	129.02	85.03	130.027	C5H6O4	[M-H]-	Methylenesuccinic acid	Organic acids	Organic acids	97-65-4	3	70885	91668	43568	37242	50122	39074	86970	63434	53640	78030	46704	95308	63398	48612	60162
Zmpn000638	130.05	88.04	131.069	C4H9N3O2	[M-H]-	3-Guanidinopropionic acid	Organic acids	Organic acids	353-09-3	3	13469	33335	34269	17922	17057	21925	28676	26543	23682	8293.2	7093.3	12790	27362	21062	13070
mws0227	132.1	86.2	131.095	C6H13NO2	[M+H]+	L-Leucine	Amino acids and derivatives	Amino acids and derivatives	61-90-5	1	2976500	3244200	3550800	3768900	3198900	2398200	2105700	2391300	2352600	3612000	3753500	4310800	2225400	1867100	1691800
mws0258	132.1	86	131.095	C6H13NO2	[M+H]+	L-Isoleucine	Amino acids and derivatives	Amino acids and derivatives	73-32-5	1	3036800	3205300	3570200	3690100	3172500	2406700	2035900	2348400	2408500	3724000	3786100	4120300	2320900	1830500	1766100
pme0274	132.1	69	131.095	C6H13NO2	[M+H]+	6-Aminocaproic acid	Organic acids	Organic acids	60-32-2	2	5425200	6236600	5624800	5132900	5550900	5165100	4013700	3928900	4315800	8248200	8247000	8813400	2175600	2309200	2674200
pmp001198	132.1	57.1	131.095	C6H13NO2	[M+H]+	6-Deoxyfagomine	Alkaloids	Piperidine alkaloids	197449-09-5	1	4337300	4663900	5299900	5601800	3898300	2666200	2193900	2603700	2627900	5086900	5405900	6930400	2695500	1472000	1435500
mws0473	131.03	87.05	132.042	C5H8O4	[M-H]-	2-Methylsuccinic acid	Organic acids	Organic acids	498-21-5	3	3378700	3253500	2055200	2941400	2986100	2972900	2961600	2895600	2822500	4859200	4743900	4778700	2247900	2147900	2266000
Lmbn001364	131.03	87.05	132.042	C5H8O4	[M-H]-	4-Hydroxy-2-Oxopentanoic Acid	Organic acids	Organic acids	3318-73-8	3	48129	60234	68470	69186	57795	38729	47180	48618	68366	70645	86618	65887	44436	43988	30917
Lmmn000806	131.03	87.05	132.042	C5H8O4	[M-H]-	Dimethylmalonic acid	Organic acids	Organic acids	595-46-0	3	300820	282450	171590	257180	263300	224930	251880	235220	232710	421470	425990	407750	192010	188210	211230
pme0243	131.03	87.05	132.042	C5H8O4	[M-H]-	Glutaric acid	Organic acids	Organic acids	110-94-1	3	2999300	2854100	1737300	2461300	2638300	2483600	2432000	2519800	2288600	4238300	4113900	4250800	1930100	1795900	1795500
Lmgn000160	131.05	70.03	132.053	C4H8N2O3	[M-H]-	3-Ureidopropionic Acid	Organic acids	Organic acids	462-88-4	1	1351800	1626900	1755800	1596600	1543600	1491800	936180	830290	879290	2328400	2429900	2293800	1397500	1278900	1263600
mws0001	133.06	74	132.054	C4H8N2O3	[M+H]+	L-Asparagine	Amino acids and derivatives	Amino acids and derivatives	70-47-3	3	764090	757080	792030	845720	941560	914450	336470	262900	297140	1722500	1667900	1593400	693700	685450	791030
pme2527	133	116	132.09	C5H12N2O2	[M+H]+	L-Ornithine	Amino acids and derivatives	Amino acids and derivatives	70-26-8	3	771930	844140	811650	948960	880660	824290	324430	322410	332160	1220100	1260200	1299700	1280200	1253600	1319300
mws0219	132.03	88	133.038	C4H7NO4	[M-H]-	L-Aspartic Acid	Amino acids and derivatives	Amino acids and derivatives	56-84-8	1	8016500	8203300	6222800	9573400	10067000	10015000	7696100	7968700	8065900	16152000	17188000	15861000	8159800	9061100	7516600
MWS1882	132.03	88.04	133.038	C4H7NO4	[M-H]-	Iminodiacetic acid	Organic acids	Organic acids	142-73-4	1	1037900	993720	707520	1152600	1231200	1190700	901870	950840	935010	1959000	2093300	2029300	1082900	1096800	914700
Lmbn000198	133.01	71.01	134.022	C4H6O5	[M-H]-	3-Dehydro-L-Threonic Acid	Others	Saccharides and Alcohols	-	1	17763000	18468000	15558000	19977000	20824000	21018000	22415000	23408000	22588000	22632000	19667000	21892000	18663000	19693000	17245000
mws0275	133.01	71.01	134.022	C4H6O5	[M-H]-	L-Malic acid	Organic acids	Organic acids	97-67-6	1	4219600	4369900	2626700	5251600	5364100	5341000	5783600	5576000	5490200	5680000	4797500	5189700	4628800	4380900	4134100
Zmgn000503	133.05	71.01	134.058	C5H10O4	[M-H]-	2,3-Dihydroxy-3-Methylbutanoic Acid	Organic acids	Organic acids	1756-18-9	3	6806400	6765000	8584200	10305000	10894000	10226000	10151000	10357000	11270000	9525800	9541300	10237000	9074800	10450000	8879100
MWSmce701	135.08	79.05	134.073	C9H10O	[M+H]+	4-Ethylbenzaldehyde	Others	Others	4748-78-1	3	20242	17826	23694	23623	10496	14012	11937	12598	15341	14278	14443	16722	12200	20041	17434
Zmdp000972	136.04	91.05	135.035	C4H9NO2S	[M+H]+	S-Methyl-L-cysteine	Amino acids and derivatives	Amino acids and derivatives	1187-84-4	2	4798200	4786100	5526800	5735100	4919800	3947000	2899700	2832100	2893700	4765800	4508700	5725200	5859300	4675200	4471400
pme0040	136.06	119	135.054	C5H5N5	[M+H]+	Adenine	Nucleotides and derivatives	Nucleotides and derivatives	73-24-5	2	482130	384410	499580	580050	439880	371470	300970	262760	307020	381560	449150	541430	624960	415930	358900
HJKP000649	136.07	91.05	135.068	C8H9NO	[M+H]+	N-benzylformamide	Alkaloids	Alkaloids	6343-54-0	1	4726600	4857100	5857600	5906000	4936400	4258700	3104200	2927300	2961700	5061200	4877000	5873600	6023400	5015700	4942200
mws0889	135.03	75.01	136.037	C4H8O5	[M-H]-	D-Threonic Acid	Others	Saccharides and Alcohols	3909-12-4	3	211980	222690	135310	165810	181800	171580	294200	333270	302800	216960	193700	251600	165270	253520	234480
MWSmce466	135.05	92.03	136.052	C8H8O2	[M-H]-	4'-Hydroxyacetophenone	Phenolic acids	Phenolic acids	99-93-4	3	97186	108700	88147	79952	81158	93939	73433	81734	91919	144450	127450	142080	163410	149280	141330
pma0948	138.09	121.1	137.084	C8H11NO	[M+H]+	Phenylethanolamine	Alkaloids	Alkaloids	7568-93-6	3	306730	305250	361210	427560	426170	319870	411700	426410	426390	520850	598080	710310	539610	389270	430560
MWSmce584	138.09	77.04	137.084	C8H11NO	[M+H]+	L-Tyramine	Alkaloids	Alkaloids	51-67-2	2	118710	65228	84736	99510	103580	81233	63356	103060	111540	152420	159200	124540	41699	94409	82172
Hmgn001653	137.02	93.04	138.032	C7H6O3	[M-H]-	Protocatechualdehyde	Phenolic acids	Phenolic acids	139-85-5	3	74304	88322	89444	100130	93156	102970	112510	106510	122560	120040	109340	123000	47686	64904	30087
mws0749	137.02	93	138.032	C7H6O3	[M-H]-	4-Hydroxybenzoic acid	Phenolic acids	Phenolic acids	99-96-7	3	161060	164230	170800	136590	181020	197150	186030	153070	200500	197980	116740	208680	75977	105850	77662
pme2828	140	99	139.027	C6H5NO3	[M+H]+	4-Nitrophenol	Phenolic acids	Phenolic acids	100-02-7	3	3370900	4100600	2850800	2907900	3886100	2446100	4818900	4185000	4921300	2327300	1842200	2123800	1527700	1361700	1862300
mws0704	140.01	78.96	141.019	C2H8NO4P	[M-H]-	O-Phosphorylethanolamine	Alkaloids	Alkaloids	1071-23-4	3	163570	162610	137480	192650	185830	174320	153430	148480	157100	164560	200850	196420	204540	199020	210380
pma2987	142.1	124.09	141.09	C6H11N3O	[M+H]+	Histidinol	Alkaloids	Alkaloids	501-28-0	3	7742800	7263200	7178300	7244100	7551300	7022800	8344200	7073200	6119700	6559200	6882300	5898500	5439500	5225100	4970900
pme3207	141.02	59	142.027	C6H6O4	[M-H]-	Muconic acid	Organic acids	Organic acids	1119-72-8	3	5401800	5309300	8142000	5620000	5383000	5511800	5215400	4682200	4761000	2523400	2475900	2555700	1889900	1947700	1871600
MWSCX001	143.03	69.03	142.027	C6H6O4	[M+H]+	5-hydroxymaltol	Others	Others	1073-96-7	3	26254	35808	18596	27202	12527	31850	27669	14254	20119	25488	17792	23448	20896	28518	14288
pmb0764	144.05	113.2	143.04	C6H9NOS	[M+H]+	4-Methyl-5-thiazoleethanol	Others	Others	137-00-8	3	6668.2	10745	13474	6978	8591	11853	13456	15376	15694	11638	18287	11280	15131	9150.8	19334
Rfmb320	144.1	84.08	143.095	C7H13NO2	[M+H]+	1-Methylpiperidine-2-carboxylic acid	Organic acids	Organic acids	7730-87-2	3	126130	291090	241470	306300	305800	208970	291180	191100	231880	119170	107340	104290	276780	488570	421080
mws0340	143.03	111	144.042	C6H8O4	[M-H]-	2,3-Dimethylsuccinic acid	Organic acids	Organic acids	13545-04-5	3	4476.8	14689	11004	22313	16164	18890	12917	12272	16141	14770	19575	15056	18277	20745	18708
MWS1875	143.05	115.05	144.058	C10H8O	[M-H]-	2-Naphthol	Phenolic acids	Phenolic acids	135-19-3	3	10423	8915.3	7883.9	19390	17453	17123	10057	7411	10461	19843	21115	19051	12973	13245	11342
MWS2066	143.05	115.06	144.058	C10H8O	[M-H]-	1-Naphthol	Phenolic acids	Phenolic acids	90-15-3	3	9647.3	8498	7477.5	14672	18281	17437	8534.4	9999.7	9554.4	18503	18109	19578	10483	10901	12592
mws0851	143.11	143.11	144.115	C8H16O2	[M-H]-	Valproic Acid	Organic acids	Organic acids	99-66-1	2	795750	749000	655610	893540	889230	835310	1068800	1030200	1033600	953520	850410	949100	846530	850090	844290
Hmmp002124	146.06	118.06	145.053	C9H7NO	[M+H]+	Indole-3-carboxaldehyde	Alkaloids	Plumerane	487-89-8	1	773470	906100	877620	820680	779090	679880	579890	679780	655590	816550	840600	949260	699620	673860	702920
mws0567	146.09	87	145.085	C5H11N3O2	[M+H]+	4-Guanidinobutyric acid	Organic acids	Organic acids	463-00-3	3	122980	146990	123500	147520	108130	111390	96233	99426	122560	155740	192230	178390	327510	279450	289650
mws0017	146.17	72.2	145.158	C7H19N3	[M+H]+	Spermidine	Alkaloids	Alkaloids	124-20-9	3	27950	31566	46196	50010	56766	81853	66128	58847	80238	96092	62225	72283	100110	99281	115770
pme2380	145.01	101	146.022	C5H6O5	[M-H]-	α-Ketoglutaric acid	Organic acids	Organic acids	328-50-7	3	27792	22272	55856	53183	72293	47259	27490	66483	46605	46205	51405	28623	21248	21999	40736
mws0924	145.05	101	146.058	C6H10O4	[M-H]-	2-Methylglutaric acid	Organic acids	Organic acids	617-62-9	3	1018000	985090	883750	1011400	1060100	1020800	913950	931840	897350	1183900	2230400	2293400	725070	732960	737400
Lmbn001609	145.05	83.05	146.058	C6H10O4	[M-H]-	2-Acetyl-2-Hydroxybutanoic Acid	Organic acids	Organic acids	-	3	38926	32731	36108	36187	28453	30884	66524	69158	64667	94989	93888	89729	35926	33100	35944
Wmzn000227	145.06	109.04	146.058	C6H10O4	[M-H]-	2,2-Dimethylsuccinic acid	Organic acids	Organic acids	597-43-3	2	125340	112840	141390	151230	123860	141270	127310	126280	93966	301740	319680	324560	75384	71968	59986
mws0208	145.05	101	146.058	C6H10O4	[M-H]-	Adipic Acid	Organic acids	Organic acids	124-04-9	3	989780	1047400	812170	1052700	1011400	1034400	925920	935560	974120	2266300	2181600	2200200	704800	746680	717690
MWS5136	145.05	101.06	146.058	C6H10O4	[M-H]-	Mono-Methyl Glutarate	Organic acids	Organic acids	1501-27-5	3	297370	257370	212010	308260	343320	313280	578350	598090	614150	759880	793240	841590	279730	279470	314260
Lmbn001676	145.05	101.06	146.058	C6H10O4	[M-H]-	3-Hydroxy-3-Methyl-2-Oxopentanoic Acid	Organic acids	Organic acids	-	3	283750	323790	216880	313540	304730	305580	587950	613870	598140	784380	763220	843470	298980	282580	345640
pme0193	147.08	84	146.069	C5H10N2O3	[M+H]+	L-Glutamine	Amino acids and derivatives	Amino acids and derivatives	56-85-9	2	89551000	92347000	88583000	84294000	85160000	79814000	69328000	72456000	68938000	94485000	95096000	95989000	111160000	111650000	112350000
pme0026	147.11	84	146.106	C6H14N2O2	[M+H]+	L-Lysine	Amino acids and derivatives	Amino acids and derivatives	56-87-1	1	90656000	91633000	89989000	84440000	84723000	80309000	69227000	72747000	71766000	92200000	91137000	93301000	110700000	109830000	110960000
Zmzn000113	146.05	102.06	147.053	C5H9NO4	[M-H]-	L-threo-3-Methylaspartate	Amino acids and derivatives	Amino acids and derivatives	6061-13-8	1	1890900	1974000	1725700	1699700	1844700	1876700	1743200	1648000	1747500	2258600	2252000	2107900	1842900	2084400	1754500
pme0014	148.06	84	147.053	C5H9NO4	[M+H]+	L-Glutamic acid	Amino acids and derivatives	Amino acids and derivatives	56-86-0	3	3579900	2496300	6461600	3032800	3700700	3349000	4624000	1593800	4706600	4675600	3070300	3073900	3027100	3380900	3179600
MWSmce190	148.09	74.02	147.09	C6H13NO3	[M+H]+	(2S,3R,4S)-4-Hydroxyisoleucine	Amino acids and derivatives	Amino acids and derivatives	55399-93-4	3	51182	26442	78537	93643	89436	58513	76454	22869	62384	122100	109160	117460	83677	117230	73727
pmp001285	149.02	65.04	148.016	C8H4O3	[M+H]+	Phthalic anhydride	Phenolic acids	Phenolic acids	85-44-9	1	2802700	3023200	2960200	2414100	2677400	2472100	2726100	2842100	2779700	4282100	4104600	4308100	3505400	3658200	3510500
MWS3036	147.03	85.03	148.037	C5H8O5	[M-H]-	3-Hydroxyglutaric acid	Organic acids	Organic acids	638-18-6	3	72964	93942	71752	62581	26572	51287	66415	49471	60139	18810	49980	17406	47254	49565	41136
Lmbn000216	147.03	57.03	148.037	C5H8O5	[M-H]-	3-Methylmalic acid	Organic acids	Organic acids	152204-30-3	3	292820	286600	232130	238870	299360	203920	354800	302720	308160	237460	297680	269750	283450	271840	261750
Zmyn000247	147.03	57.03	148.037	C5H8O5	[M-H]-	2-Hydroxyglutaric Acid	Organic acids	Organic acids	13095-48-2	3	259440	282380	143940	263600	279490	200090	304280	273080	222320	319630	242920	297240	265550	233690	240680
Zmyn000230	147.03	57.03	148.037	C5H8O5	[M-H]-	2-Dehydro-3-deoxy-L-arabinonate	Others	Saccharides and Alcohols	-	3	247060	265320	176720	236710	225470	205630	306760	329520	219710	258770	231460	255390	204600	208150	206490
ML10171848	147.03	85.03	148.037	C5H8O5	[M-H]-	D-Arabinono-1,4-lactone	Others	Saccharides and Alcohols	2782-09-4	3	68353	64440	97786	68665	60580	45881	85171	72494	83769	41499	42769	45974	63940	47776	77028
pmb2826	147.03	87.1	148.037	C5H8O5	[M-H]-	L-Citramalic acid	Organic acids	Organic acids	6236-09-5	3	419080	363320	183590	361230	369970	257070	453230	289680	276810	423560	350370	294150	269490	314150	289210
pme1210	150.06	61	149.051	C5H11NO2S	[M+H]+	L-Methionine	Amino acids and derivatives	Amino acids and derivatives	63-68-3	1	1482600	1549400	1290100	2130400	1859300	1621100	1138300	1135000	931290	3888800	4044300	3632300	1040500	934290	1040000
mws0847	150.08	133	149.07	C6H7N5	[M+H]+	1-Methyladenine	Nucleotides and derivatives	Nucleotides and derivatives	5142-22-3	2	320140	314950	144240	241300	247430	133440	174980	62195	156280	264020	326370	286240	165240	75909	96761
mws0262	149.01	87	150.016	C4H6O6	[M-H]-	L-Tartaric acid	Organic acids	Organic acids	87-69-4	3	31634	18887	10507	68061	28401	35067	37060	26127	24545	57295	68465	55000	19439	49870	52945
MWSmce682	149.05	59.01	150.053	C5H10O5	[M-H]-	DL-Xylose	Others	Saccharides and Alcohols	25990-60-7	2	573830	523170	551050	510030	520050	496900	727700	654670	670970	677930	717500	748900	774110	673040	597840
Zmgn000173	149.05	75.01	150.053	C5H10O5	[M-H]-	D-Ribose	Others	Saccharides and Alcohols	50-69-1	3	13709	11665	13251	14538	10598	11875	23374	19276	26073	16964	15262	25978	19643	25194	22252
MWSmce676	149.05	59.01	150.053	C5H10O5	[M-H]-	D-Arabinose	Others	Saccharides and Alcohols	28697-53-2	2	542640	564830	510340	480910	450420	527520	649070	639670	631360	691650	670970	580520	700910	650100	558220
pmf0420	149.06	74.9	150.068	C9H10O2	[M-H]-	Benzyl acetate	Organic acids	Organic acids	140-11-4	3	1726200	1830100	1209400	1735500	1690700	1718900	1721700	1672900	1698300	1944100	1828400	1930000	1930400	1906300	2094900
Lmxn006423	150	122.01	151.009	C7H5NOS	[M-H]-	2(3H)-Benzothiazolone	Alkaloids	Alkaloids	934-34-9	2	22554	22960	15394	31401	27939	28233	27098	29472	30724	36030	37143	39559	29866	29782	31044
Zmdn000265	150.02	62.99	151.03	C4H9NO3S	[M-H]-	Methiin	Amino acids and derivatives	Amino acids and derivatives	32726-14-0	1	1704600	1889300	1608700	2573600	2933100	2627100	1867400	1828300	1980800	3149700	3500000	4044500	1130300	1204600	1094500
pme0183	152.06	135	151.049	C5H5N5O	[M+H]+	Isoguanine	Nucleotides and derivatives	Nucleotides and derivatives	3373-53-3	3	54318	85285	81262	103510	83806	75322	29986	65067	57060	121180	151720	167690	45656	41142	54938
MWS3149	151.04	107.05	152.047	C8H8O3	[M-H]-	3-Methoxybenzoic acid	Phenolic acids	Phenolic acids	586-38-9	3	117930	96657	61882	206270	224510	193620	170420	183340	183410	306410	284880	315690	58821	55259	59172
mws0458	151.04	136	152.047	C8H8O3	[M-H]-	Vanillin; 4-Hydroxy-3-Methoxybenzaldehyde	Phenolic acids	Phenolic acids	121-33-5	3	146910	126520	97398	172440	138150	134330	184370	219070	168720	160850	169320	156520	175820	159560	155680
pme2362	151.04	107	152.047	C8H8O3	[M-H]-	Mandelic acid	Phenolic acids	Phenolic acids	90-64-2	3	11167	23823	9387.9	27793	30788	20130	27124	34897	43249	17430	19823	16779	30707	17959	25096
Zmgn004894	151.04	136.02	152.047	C8H8O3	[M-H]-	Methyl 4-hydroxybenzoate	Phenolic acids	Phenolic acids	99-76-3	3	22790	23708	23854	16680	17730	25862	28410	27528	28658	14933	26796	24505	45101	41651	36408
mws0213	151.06	71	152.068	C5H12O5	[M-H]-	Ribitol	Others	Saccharides and Alcohols	488-81-3	3	61547	46384	62103	34844	57973	46913	56130	44145	39985	70172	36229	52380	85711	123470	90018
mws0437	151.06	71	152.068	C5H12O5	[M-H]-	D-Arabitol	Others	Saccharides and Alcohols	488-82-4	3	48262	58378	61515	32598	40902	54961	68327	63838	37824	69340	43167	63218	78306	84753	67665
mws0254	156.08	110	155.069	C6H9N3O2	[M+H]+	L-Histidine	Amino acids and derivatives	Amino acids and derivatives	71-00-1	1	28574000	30535000	30576000	35140000	34779000	30552000	17385000	17634000	18010000	49276000	48481000	48415000	39294000	37881000	38862000
pmf0174	157.16	157.2	158.167	C10H22O	[M-H]-	1-Decanol	Others	Saccharides and Alcohols	112-30-1	3	7817100	7852700	7711500	8045900	8207200	8557100	10132000	10277000	10282000	8712000	8943300	8829000	8855000	9148900	8299100
Lmbn001467	158.08	116.07	159.09	C7H13NO3	[M-H]-	5-Acetamidopentanoic Acid	Organic acids	Organic acids	1072-10-2	2	384950	391610	307170	525280	456440	402960	561180	518000	504070	340900	292610	344290	481560	566210	541460
Zmdp000917	160.11	114.04	159.101	C6H13N3O2	[M+H]+	δ-Guanidinovaleric acid	Organic acids	Organic acids	462-93-1	2	1267700	1724000	1061100	1422300	1347300	1092200	1424000	1672000	1425500	1644600	1331600	1314900	1201500	1360300	1056000
Lmbn002072	159.07	97.07	160.074	C7H12O4	[M-H]-	2-Propylsuccinic acid	Organic acids	Organic acids	618-57-5	3	11267	9850.8	15066	18624	14586	13057	16055	19227	19921	18428	24154	30034	13416	19044	10030
mws0005	161.11	144	160.1	C10H12N2	[M+H]+	Tryptamine	Alkaloids	Plumerane	61-54-1	3	125320	116800	122980	171150	181280	162250	110100	114960	98401	131410	126750	110180	116600	115170	103200
mws1550	162.06	73.1	161.051	C6H11NO2S	[M+H]+	S-Allyl-L-cysteine	Amino acids and derivatives	Amino acids and derivatives	21593-77-1	2	469330	552500	627860	880840	717160	570360	909880	993790	1056000	1535800	1430300	1601500	227050	181180	215140
mws1346	162.08	98	161.069	C6H11NO4	[M+H]+	DL-2-Aminoadipic acid	Alkaloids	Alkaloids	542-32-5	3	90106	63428	126490	104780	87262	80893	91134	94502	48103	115480	119280	85026	61876	101010	132070
MWS0559	161.05	71.01	162.053	C6H10O5	[M-H]-	1,6-anhydro-β-D-glucose	Others	Saccharides and Alcohols	498-07-7	3	275200	233780	280710	230590	226390	226370	345850	292420	364420	380460	341420	453320	305020	277100	242270
pmf0440	163.08	91.1	162.068	C10H10O2	[M+H]+	4-MethoxycinnaMaldehyde	Phenolic acids	Phenolic acids	1963-36-6	3	73446	81362	73097	83822	62541	51046	49396	51642	51776	58858	51461	55437	53515	43940	50859
Lmbp000123	164.07	56.05	163.067	C6H13NO2S	[M+H]+	L-Homomethionine	Amino acids and derivatives	Amino acids and derivatives	25148-30-5	3	429420	469110	455420	589450	470710	525520	788910	800780	898610	1099300	1037200	944350	733430	706220	702280
pme1419	164.07	104	163.067	C6H13NO2S	[M+H]+	L-Methionine methyl ester	Amino acids and derivatives	Amino acids and derivatives	10332-17-9	3	18530	19311	13754	25977	25450	23673	15837	21344	22313	38332	40598	44179	12107	13280	14304
Lmmn001643	163.04	119.05	164.047	C9H8O3	[M-H]-	2-Hydroxycinnamic acid	Phenolic acids	Phenolic acids	583-17-5	3	210030	207520	141520	199140	145140	161820	431500	423320	386690	206990	211900	259800	133960	105170	153640
MWSCX015	165.05	91.05	164.047	C9H8O3	[M+H]+	(E)-3-(3,4-dihydroxyphenyl) acrylaldehyde	Phenolic acids	Phenolic acids	-	3	19124	10396	31462	19516	26247	11538	12612	16733	25096	55438	18288	35464	3980	11834	7970
pme2529	163.2	101	164.068	C6H12O5	[M-H]-	1,5-Anhydro-D-glucitol	Others	Saccharides and Alcohols	154-58-5	3	34896	35881	31672	24701	33790	28156	18872	26749	46866	50180	42379	47066	27492	23360	16051
pme3083	164.04	120	165.043	C8H7NO3	[M-H]-	2-(Formylamino) benzoic acid	Phenolic acids	Phenolic acids	3342-77-6	3	61551	26773	30461	59472	80501	44872	83583	75052	68428	86310	110790	43468	46515	19500	41967
pme2617	166.05	102	165.046	C5H11NO3S	[M+H]+	L-Methionine Sulfoxide	Amino acids and derivatives	Amino acids and derivatives	3226-65-1	3	941520	973800	1047300	1004300	830220	779350	993990	1025500	1002800	795420	870250	773960	649800	635160	622440
MWS4525	166.07	124.05	165.065	C6H7N5O	[M+H]+	6-O-methylguanine	Nucleotides and derivatives	Nucleotides and derivatives	20535-83-5	3	95580	89999	107630	108760	87703	71255	52532	51955	49334	81316	93098	105640	101880	83092	72755
pme0021	166.09	120.08	165.07	C9H11NO2	[M+H]+	L-Phenylalanine	Amino acids and derivatives	Amino acids and derivatives	63-91-2	1	16830000	16696000	16038000	15301000	14826000	12141000	11545000	12039000	11412000	22872000	21572000	21024000	11418000	11890000	11941000
pme0282	165.02	77.04	166.027	C8H6O4	[M-H]-	Phthalic acid	Phenolic acids	Phenolic acids	88-99-3	3	89149	108250	76649	96203	109640	110110	109590	120800	114100	75750	91724	55609	103240	116590	57962
pme0281	165.02	121.03	166.027	C8H6O4	[M-H]-	Terephthalic acid	Phenolic acids	Phenolic acids	100-21-0	3	742100	823720	566090	998300	1034000	876260	846270	859780	906820	927000	1039000	855270	895490	905840	718770
pmc0274	167.1	121.1	166.031	C6H6N4S	[M+H]+	6-Methylmercaptopurine	Nucleotides and derivatives	Nucleotides and derivatives	50-66-8	3	28903000	28440000	28624000	27039000	25674000	23205000	21922000	22335000	20999000	42074000	39784000	38681000	21691000	22272000	24188000
mws0344	165.04	75	166.048	C5H10O6	[M-H]-	D-Xylonic acid	Others	Saccharides and Alcohols	526-91-0	3	1572500	1615400	1555000	1701500	1753500	1590000	2341100	2289100	2273800	1470600	1623100	1400600	2496800	2668100	2613700
MWS1839	165.06	92.03	166.063	C9H10O3	[M-H]-	Ethylparaben	Phenolic acids	Phenolic acids	120-47-8	3	16002	7758.6	5653.3	66045	7139.8	10981	7118	6582	50314	10919	9400	15027	12735	51936	54578
Lmgp002595	167.07	121.03	166.063	C9H10O3	[M+H]+	Acetovanillone	Phenolic acids	Phenolic acids	498-02-2	2	152090	112270	116440	152950	96941	125910	79498	94825	128560	130690	143070	141720	126110	94892	126950
MWSmce165	165.08	59.02	166.084	C6H14O5	[M-H]-	L-Fucitol	Others	Saccharides and Alcohols	13074-06-1	3	93123	127120	113000	112970	149150	126360	167510	170970	167400	153330	146280	129850	207390	187140	189960
pmn001681	165.09	149.06	166.099	C10H14O2	[M-H]-	1-(4-Methoxyphenyl)-1-propanol	Phenolic acids	Phenolic acids	5349-60-0	3	433210	421400	321010	352560	400030	430760	362890	457520	382770	570210	520960	465720	477470	516450	439120
Zmjp000624	168.06	150.05	167.058	C8H9NO3	[M+H]+	Pyridoxal	Others	Vitamin	66-72-8	3	54113	57979	57699	78960	87295	43216	96631	101400	102830	44221	34837	39724	57564	45653	49778
Hmtp000776	168.07	105.03	167.059	C8H9NO3	[M+H]+	4,5,6-Trihydroxy-2-cyclohexen-1-ylideneacetonitrile	Alkaloids	Alkaloids	-	3	591130	536830	571850	543390	520880	463220	429880	435910	422410	900670	851990	853730	427490	431040	454470
mws2125	166.98	78.7	167.982	C3H5O6P	[M-H]-	Phosphoenolpyruvate	Organic acids	Organic acids	138-08-9	3	14654	21103	26126	19815	35540	26277	37293	39599	50309	47890	34640	33736	21003	12608	15986
Hmbp001276	169.05	65.03	168.042	C8H8O4	[M+H]+	Gallacetophenone	Phenolic acids	Phenolic acids	528-21-2	3	9367.8	11300	9732	16611	16626	11300	61664	42038	47367	12944	6999.5	8050.2	3690.2	4765.7	4709
Zmsp001834	169.05	65	168.042	C8H8O4	[M+H]+	2,6-Dimethoxy-1,4-benzoquinone	Quinones	Quinones	530-55-2	3	113970	135490	130440	161300	126330	72910	145860	164390	183780	105750	96937	110480	99711	99171	76397
MWSmce501	167.04	108.02	168.042	C8H8O4	[M-H]-	Protocatechuic Acid Methyl Ester	Phenolic acids	Phenolic acids	2150-43-8	3	33922	36845	26421	78735	81069	95430	1711900	2079400	1788300	63233	64586	62856	93166	86595	198850
MWSslk066	169.05	65.04	168.042	C8H8O4	[M+H]+	3-Hydroxy-4-methoxybenzoic acid	Phenolic acids	Phenolic acids	645-08-9	3	19734	20117	20169	19759	21297	16233	21638	27976	10808	8904.2	6878.6	5420.5	5406.5	6157.4	3874.5
pme1383	170.08	134.1	169.074	C8H11NO3	[M+H]+	Pyridoxine	Others	Vitamin	65-23-6	3	396430	386460	393550	357980	417090	298470	359400	325020	297690	501250	431780	517550	617350	632320	601090
pme3186	169	79	169.998	C3H7O6P	[M-H]-	DL-Glyceraldehyde-3-phosphate	Organic acids	Organic acids	591-59-3	3	88446	63515	44495	67924	88850	83616	93651	108310	87743	102950	106980	124160	80932	51552	70946
Zmzn000078	168.99	78.96	169.998	C3H7O6P	[M-H]-	Dihydroxyacetone phosphate	Others	Saccharides and Alcohols	57-04-5	3	628280	507700	472290	644660	617540	603660	491750	596960	607190	775980	783290	690110	649060	730210	787200
MWSslk138	169.01	151	170.022	C7H6O5	[M-H]-	2,3,4-Trihydroxybenzoic acid	Phenolic acids	Phenolic acids	610-02-6	3	7314.4	7545.6	5244.1	22201	20424	8451.6	103890	98729	89868	17025	35433	39036	12240	13851	15249
Lmbn003524	171.1	99.08	172.11	C9H16O3	[M-H]-	9-Oxononanoic acid	Organic acids	Organic acids	2553-17-5	3	13295	15557	14441	18134	19273	18129	19754	14501	21426	22892	21655	20242	29835	16306	17929
pme0253	174.11	86	173.105	C8H15NO3	[M+H]+	N-Acetyl-L-leucine	Amino acids and derivatives	Amino acids and derivatives	1188-21-2	3	27938	26785	27153	34686	33208	36734	8988	20345	16855	98348	137050	76282	22696	11808	3768
MWS4471	173.06	58.03	174.064	C6H10N2O4	[M-H]-	N-Alpha-Acetyl-L-Asparagine	Amino acids and derivatives	Amino acids and derivatives	4033-40-3	2	580480	509580	633990	472140	496430	473760	348730	331850	299320	369760	338060	341280	647200	639720	667280
Zmyn000155	173.11	131.08	174.1	C7H14N2O3	[M-H]-	N-α-Acetyl-L-ornithine	Amino acids and derivatives	Amino acids and derivatives	6205-08-9	1	29207000	28133000	32680000	23886000	27972000	26255000	18296000	19508000	19565000	19425000	18777000	20435000	33974000	33897000	37712000
MWSmce119	175.11	70.06	174.112	C6H14N4O2	[M+H]+	L-Arginine	Amino acids and derivatives	Amino acids and derivatives	74-79-3	1	32486000	33342000	32698000	28720000	28738000	28121000	20032000	23520000	22114000	27924000	31434000	26742000	35740000	36254000	32317000
pmf0173	173.15	173.2	174.162	C10H22O2	[M-H]-	1,2-Decanediol	Others	Saccharides and Alcohols	1119-86-4	3	97857	167890	94694	116480	121610	97828	122500	113090	166450	178210	107340	129510	154910	166970	190970
Zmgn001448	175.06	115.04	176.068	C7H12O5	[M-H]-	2-Propylmalic Acid	Organic acids	Organic acids	-	3	176120	194810	155890	405830	395330	432340	703100	712970	693480	325280	301770	339040	559780	636130	583750
pmb3101	175.06	115	176.068	C7H12O5	[M-H]-	2-Isopropylmalic Acid	Organic acids	Organic acids	49601-06-1	3	201640	243900	169650	456570	462100	407170	713810	738410	652820	401380	403360	371730	672240	732710	701630
Lmbn001754	175.06	115.04	176.068	C7H12O5	[M-H]-	3-Isopropylmalic Acid	Organic acids	Organic acids	921-28-8	3	211760	184690	138860	415700	442990	374760	620020	664990	612710	298860	353630	314010	588840	593230	627800
Zmdp000796	178.05	88.04	177.046	C6H11NO3S	[M+H]+	cycloalliin	Amino acids and derivatives	Amino acids and derivatives	15042-85-0	2	29462000	27814000	34585000	31102000	29878000	30377000	29658000	27727000	38382000	40075000	40478000	41670000	30202000	31585000	30839000
Zmdp000441	178.05	88.04	177.046	C6H11NO3S	[M+H]+	3-(Allylsulphinyl)-L-alanine	Amino acids and derivatives	Amino acids and derivatives	17795-26-5	2	32437000	33755000	42755000	33164000	30424000	27977000	41144000	43082000	44601000	45419000	42898000	49130000	32788000	35047000	36364000
Lmbp001216	178.09	84.08	177.082	C7H15NO2S	[M+H]+	L-Dihomomethionine	Amino acids and derivatives	Amino acids and derivatives	34022-36-1	3	18600	7173.2	19481	21299	17674	19320	15915	12112	7423.3	31631	29136	26047	23772	29133	22294
pme1021	177.14	99	178.048	C6H10O6	[M-H]-	D-Glucono-1,5-lactone	Others	Saccharides and Alcohols	90-80-2	3	54735	49980	46354	33196	50370	44786	78766	60026	61505	75786	74311	86666	63115	62172	58979
pmb0786	180.09	163.06	179.079	C6H13NO5	[M+H]+	D-Glucosamine	Others	Saccharides and Alcohols	3416-24-8	3	944670	663230	791640	557530	743670	1739500	1047300	1133300	597080	1310400	1714200	992180	1081000	1596100	1227100
mws2212	179.03	135.05	180.042	C9H8O4	[M-H]-	Caffeic acid	Phenolic acids	Phenolic acids	331-39-5	3	12742	18116	13783	87852	64305	100900	1111700	1430500	690040	18039	24148	25368	17996	11363	8327
pmf0138	179.06	59	180.063	C6H12O6	[M-H]-	D-Mannose	Others	Saccharides and Alcohols	3458-28-4	1	10759000	10485000	10489000	9972200	10179000	10569000	14128000	14736000	14608000	16357000	16504000	18588000	12085000	11170000	11399000
mws4170	179.06	59.01	180.063	C6H12O6	[M-H]-	D-Glucose	Others	Saccharides and Alcohols	50-99-7	1	9799400	10159000	8776800	8322900	8441600	8720800	12889000	13961000	14056000	16104000	13076000	18720000	11518000	10654000	10734000
pmf0139	179.06	59	180.063	C6H12O6	[M-H]-	D-Galactose	Others	Saccharides and Alcohols	59-23-4	1	7404500	7000100	7765000	7139600	6874600	7855600	11003000	10085000	10290000	11432000	11164000	11163000	8531700	9007700	7873100
mws1164	179.06	59.01	180.063	C6H12O6	[M-H]-	D-Fructose	Others	Saccharides and Alcohols	57-48-7	1	10535000	9767300	9639300	8988400	9393200	9145500	13800000	12056000	13299000	15225000	15310000	19562000	12231000	11126000	11004000
Hmln000297	179.05	59.01	180.063	C6H12O6	[M-H]-	Inositol	Others	Saccharides and Alcohols	87-89-8	1	11710000	8847100	10840000	9817300	9824600	10118000	14606000	15175000	13556000	15445000	16631000	17971000	13734000	11280000	12094000
mws0093	179.07	146	180.079	C10H12O3	[M-H]-	Coniferyl alcohol	Phenolic acids	Phenolic acids	458-35-5	3	42205	51746	33811	64437	69328	55002	73832	106750	108810	76330	77197	79900	54400	53702	52615
Lmbn004847	179.07	146.04	180.079	C10H12O3	[M-H]-	4-Methoxyphenylpropionic acid	Phenolic acids	Phenolic acids	-	3	16843	14315	9735.8	14871	11027	15540	21055	38846	39362	29744	27891	22708	21654	22004	15597
MWS2070	179.07	92.03	180.079	C10H12O3	[M-H]-	Propyl 4-hydroxybenzoate	Phenolic acids	Phenolic acids	94-13-3	3	4958.5	1998.5	4429.1	4867.6	6700.3	3037.7	2618.7	3378.7	3260.9	6283.3	5521.8	6882.2	2395.8	2780.1	3778.4
Hmcp009963	180.14	123.07	180.138	C11H18NO+	[M]+	Candicine	Alkaloids	Phenolamine	6656-13-9	1	338030	344170	325510	380520	383820	349380	402940	395720	439370	428140	430180	440760	291780	303510	295840
MWStz070	182.08	91.05	181.074	C9H11NO3	[M+H]+	N-(2-Hydroxy-4-methoxyphenyl)acetamide	Alkaloids	Phenolamine	58469-06-0	1	11079000	11251000	13575000	13483000	11866000	9164300	6276900	7073900	7027000	11853000	12323000	13757000	14152000	10946000	9863900
mws0250	182.08	136.1	181.074	C9H11NO3	[M+H]+	L-Tyrosine	Amino acids and derivatives	Amino acids and derivatives	60-18-4	1	3924200	3819900	4573800	5094200	3772500	2974200	2135200	2175800	2267600	3552700	3932500	4346100	4664100	3391300	3346800
Zmsp000878	182.08	136.08	181.074	C9H11NO3	[M+H]+	4-Hydroxy-5-(2-oxo-1-pyrrolidinyl)benzoic acid	Alkaloids	Pyrrole alkaloids	-	1	31872000	30583000	37803000	41635000	34395000	27621000	18274000	19518000	20200000	32998000	34085000	39325000	40600000	31025000	29199000
mws0214	181.07	71	182.079	C6H14O6	[M-H]-	D-Sorbitol	Others	Saccharides and Alcohols	50-70-4	3	92486	84398	98361	120840	85993	102870	134050	112740	102690	103270	93038	104370	114310	115000	100180
pme2237	181.07	101	182.079	C6H14O6	[M-H]-	Dulcitol	Others	Saccharides and Alcohols	608-66-2	3	75854	80331	98973	100610	85988	109430	96424	100040	103800	82645	65172	79267	99048	90877	109690
mws1155	181.07	101.02	182.079	C6H14O6	[M-H]-	D-Mannitol	Others	Saccharides and Alcohols	69-65-8	3	17930	23407	20339	22248	22694	26394	17722	13320	20078	20700	17222	12893	20730	17869	11402
MWSslk235	181.07	59.01	182.079	C6H14O6	[M-H]-	Allitol	Others	Saccharides and Alcohols	488-44-8	3	154200	185800	182490	208610	206430	243240	247790	247600	251800	233000	204040	228110	227310	208070	193740
pme2596	184.06	148	183.053	C8H9NO4	[M+H]+	4-Pyridoxic acid	Others	Vitamin	82-82-6	1	339640	325030	347680	424590	414690	377640	417100	402880	388230	358870	343780	323420	363890	394370	401020
mws4171	183.03	107.01	184.037	C8H8O5	[M-H]-	2,4,6-Trihydroxybenzoic acid methyl ester	Phenolic acids	Phenolic acids	3147-39-5	3	9	9	9	2383.7	1924.4	2767.8	56609	60318	50268	5998.8	4143.8	4628.3	1228.8	1230.5	5380.2
MWSmce230	183.03	124.02	184.037	C8H8O5	[M-H]-	Methyl gallate	Phenolic acids	Phenolic acids	99-24-1	3	10899	6920.8	5457.8	9382.8	7461.8	4192.2	3460.5	4974.8	2962.8	27665	198860	4198.2	40682	3953	140900
pmb1754	184	125	184.073	C5H15NO4P+	[M]+	O-Phosphocholine	Alkaloids	Alkaloids	107-73-3	3	24335	24155	31924	35176	52531	59316	29693	13865	22969	173440	177510	175680	23315	40928	44957
Zmgn000447	184.98	78.96	185.993	C3H7O7P	[M-H]-	3-Phospho-D-glyceric acid	Others	Saccharides and Alcohols	820-11-1	3	67231	40826	25393	42164	55944	41541	65384	64618	49953	70339	68214	85502	28606	39977	25281
mws0752	185.15	185.16	186.162	C11H22O2	[M-H]-	Undecylic Acid	Lipids	Free fatty acids	112-37-8	2	399520	424180	422580	476160	460710	467990	549790	584760	574630	461540	491030	469990	472140	394920	510300
Hmmp001310	188.07	118.07	187.063	C11H9NO2	[M+H]+	3-Indoleacrylic acid	Alkaloids	Plumerane	1204-06-4	1	25140000	26892000	26696000	24594000	24048000	18763000	16856000	17540000	17734000	25876000	24777000	24833000	19774000	19231000	20403000
Hmgp002327	188.07	118.06	187.063	C11H9O2N	[M+H]+	3-amino-2-naphthoic acid	Alkaloids	Alkaloids	-	1	24962000	26318000	25830000	25324000	21952000	17880000	16032000	17052000	17584000	25390000	24430000	25146000	19107000	19246000	19468000
pmn001492	187.1	123.1	188.041	C11H8O3	[M-H]-	Ayapin	Lignans and Coumarins	Coumarins	494-56-4	3	49056	42772	62622	76193	51154	52112	76248	62392	52524	52629	53175	71237	69506	57879	52126
pme0137	187.07	125	188.08	C7H12N2O4	[M-H]-	N-Acetyl-L-Glutamine	Amino acids and derivatives	Amino acids and derivatives	2490-97-3	3	146350	229230	339490	143410	209540	175400	182850	199190	231310	297380	275310	286630	161160	179680	77044
mws0237	187.1	125	188.105	C9H16O4	[M-H]-	Azelaic acid	Organic acids	Organic acids	123-99-9	3	783980	641690	917600	811670	692370	845040	814570	759090	977030	778270	787820	893780	799360	803930	752240
mws0736	189.12	86	188.116	C8H16N2O3	[M+H]+	N-Glycyl-L-leucine	Amino acids and derivatives	Amino acids and derivatives	869-19-2	3	435380	455310	428420	401150	342040	292470	95681	124990	94200	430780	427190	414820	314160	370290	366580
mws5041	189.12	86.1	188.116	C8H16N2O3	[M+H]+	L-Glycyl-L-isoleucine	Amino acids and derivatives	Amino acids and derivatives	19461-38-2	3	437580	472620	388290	305590	303340	234970	108980	98654	98983	389390	414210	340320	315730	297540	310010
pme0122	189.12	126	188.116	C8H16N2O3	[M+H]+	N6-Acetyl-L-lysine	Amino acids and derivatives	Amino acids and derivatives	692-04-6	3	561890	458190	573460	645610	741490	490600	299310	255890	322720	1735900	1850400	1924600	1055500	893810	974820
Zmdp000292	189.14	70.07	188.127	C7H16N4O2	[M+H]+	Arginine methyl ester	Amino acids and derivatives	Amino acids and derivatives	-	1	7556900	8061500	7930300	8031300	8101900	7382500	7300800	7180300	6882300	10878000	9795000	10973000	7310400	6877100	7268500
Zmjp000182	189.13	70.07	188.127	C7H16N4O2	[M+H]+	N-Monomethyl-L-arginine	Amino acids and derivatives	Amino acids and derivatives	17035-90-4	1	1980200	1855600	1600900	1256200	1593700	1299800	1473200	2180600	1831700	2049200	2377700	2096700	1356600	1262600	1241100
pme3388	189.13	144	188.127	C7H16N4O2	[M+H]+	Homoarginine	Amino acids and derivatives	Amino acids and derivatives	156-86-5	2	406680	357820	307230	312510	257080	233200	243900	384710	337830	350470	398520	412440	286640	220680	231980
pmf0348	187.13	97	188.141	C10H20O3	[M-H]-	2,6-Dimethyl-7-octene-2,3,6-triol	Others	Saccharides and Alcohols	73815-21-1	3	89181	64150	103950	109160	86300	89442	143110	79381	90382	77865	74725	122750	86356	134110	90921
Zmzp000145	189.16	84.08	188.152	C9H20N2O2	[M+H]+	Trimethyllysine	Amino acids and derivatives	Amino acids and derivatives	23284-33-5	1	1575900	1484600	1584500	2088800	2072500	1558300	1459800	1135400	1266000	1617200	1790300	2099900	2306000	2013500	2436300
pme2244	190.09	118.07	189.07	C11H11NO2	[M+H]+	3-Indolepropionic acid	Alkaloids	Plumerane	830-96-6	2	176100	141660	151810	123830	130300	109580	102100	106540	97139	155540	117280	132050	111050	105340	97566
MWSslk140	192.07	56.05	191.062	C7H13NO3S	[M+H]+	N-Acetyl-L-Methionine	Amino acids and derivatives	Amino acids and derivatives	65-82-7	3	7460.8	5331.5	9712.5	3753.8	8621.8	5843.2	7564	12382	12832	12751	18744	5839.8	10209	12840	17598
Zmyn000453	191.02	111.01	192.027	C6H8O7	[M-H]-	Isocitric Acid	Organic acids	Organic acids	320-77-4	1	7670000	8234400	10770000	8167800	7211200	6556500	7990000	8546200	8126200	7069100	6361300	7011400	5528800	6282100	5736300
mws0281	191.02	111.01	192.027	C6H8O7	[M-H]-	Citric Acid	Organic acids	Organic acids	77-92-9	1	29144000	36065000	43551000	32840000	32236000	26552000	29026000	31438000	29405000	33239000	32096000	28711000	31518000	32726000	29824000
pme2993	193.05	133	192.042	C10H8O4	[M+H]+	Scopoletin (7-Hydroxy-5-methoxycoumarin)	Lignans and Coumarins	Coumarins	92-61-5	3	26620	37586	11985	11354	10933	17539	9207.3	12655	35927	27236	22716	13331	16696	26656	28771
mws0277	191.06	85	192.063	C7H12O6	[M-H]-	Quinic Acid	Organic acids	Organic acids	77-95-2	2	6900400	7407000	8356500	5503400	3927500	5057300	7697500	5739500	7414900	4928300	4851200	6628700	4377400	6934700	5259000
MWS1933	194.08	119.05	193.074	C10H11NO3	[M+H]+	N-(2-Methylbenzoyl)glycine	Amino acids and derivatives	Amino acids and derivatives	42013-20-7	3	7983	7187.8	6372	3995	2390	7163.2	10397	15131	4818	7957.5	4777.5	7947.5	3183	4757.5	6385
mws1189	193.04	72.8	194.033	C6H10O7	[M-H]-	D-Galacturonic acid	Others	Saccharides and Alcohols	685-73-4	3	126270	130940	143760	211180	156920	166420	231400	178000	274550	124040	132510	134470	383310	262210	306470
pme3705	193.04	73	194.043	C6H10O7	[M-H]-	D-Glucoronic acid	Others	Saccharides and Alcohols	6556-12-3	3	168170	147170	161190	218230	163440	176750	221890	205810	245130	134140	187320	175450	382170	286230	253650
pme0422	193.06	134	194.058	C10H10O4	[M-H]-	Isoferulic Acid	Phenolic acids	Phenolic acids	25522-33-2	3	59446	58502	35376	57448	71278	58427	88425	116280	89857	77050	82893	102940	41488	41482	39414
mws0014	193.05	134.01	194.058	C10H10O4	[M-H]-	Ferulic acid	Phenolic acids	Phenolic acids	537-98-4	3	51258	62127	51294	63132	49116	49858	79269	89187	101500	113680	133600	103610	38689	41517	47137
MWSslk097	195.06	163.04	194.058	C10H10O4	[M+H]+	Dimethyl phthalate	Phenolic acids	Phenolic acids	131-11-3	2	74133	65094	68435	70245	67265	68999	62477	63780	64075	55660	47904	56201	65393	65635	70415
MWS1771	196.1	91.05	195.09	C10H13NO3	[M+H]+	L-Tyrosine methyl ester	Amino acids and derivatives	Amino acids and derivatives	1080-06-4	3	303200	329040	304650	404820	379580	347790	244590	242610	238340	497220	482270	558560	342490	340390	356150
pme0534	195.05	74.9	196.058	C6H12O7	[M-H]-	Gluconic acid	Others	Saccharides and Alcohols	526-95-4	2	568230	585170	443010	573640	668960	518500	1254200	1406100	1342500	688580	752600	609560	1109200	1197500	925150
pmb2497	197	153	198.053	C9H10O5	[M-H]-	4-Hydroxy-3-methoxymandelate	Phenolic acids	Phenolic acids	55-10-7	3	54261	73310	66233	124920	121350	126760	107300	112300	161860	211160	250000	215140	106300	74919	93091
Zmzn000079	199	78.96	200.009	C4H9O7P	[M-H]-	D-Erythrose-4-phosphate	Others	Saccharides and Alcohols	585-18-2	3	60674	55832	50790	83426	83048	75216	64611	57456	67258	119170	109890	114320	88914	76990	109430
pmb2640	199.17	199.17	200.178	C12H24O2	[M-H]-	Dodecanoic acid (Lauric acid)	Lipids	Free fatty acids	143-07-7	1	152520	139980	111360	206420	226030	183090	195210	190510	196820	213180	215060	214700	373870	367970	390970
pmb0130	203.12	144	202.111	C12H14N2O	[M+H]+	Acetryptine	Alkaloids	Plumerane	3551-18-6	3	26620	27157	34605	39313	37282	30395	43686	29668	25500	14072	25680	12234	17589	17807	26481
MWS1844	203.14	129.07	202.136	C14H18O	[M+H]+	2-Pentyl-3-phenyl-2-propenal	Others	Others	122-40-7	3	14571	10901	9521.5	13294	9442.4	11017	9333.9	12749	8277.5	6800.2	8433.8	6702.7	5925.8	12008	8727.8
NK10251888	203.15	70.07	202.143	C8H18N4O2	[M+H]+	NG,NG-Dimethyl-L-arginine	Amino acids and derivatives	Amino acids and derivatives	30315-93-6	3	386040	371220	342550	523050	478320	399920	384200	519490	425450	509760	547460	557020	436500	403950	484680
mws0018	203.22	83	202.216	C10H26N4	[M+H]+	Spermine	Alkaloids	Alkaloids	71-44-3	3	9227900	9060600	9196400	8363000	7964500	7598600	7897600	8497600	8153900	7595200	7362100	6317700	5968800	6309100	6169300
Zmbp002538	205.1	146.06	204.09	C11H12N2O2	[M+H]+	1-Methoxy-indole-3-acetamide	Alkaloids	Plumerane	-	1	6034700	6260800	6251500	5932700	4983800	4187700	3733200	3669300	3724700	5602400	5046100	5368700	3969800	3744500	4052100
mws0282	203.08	116.05	204.09	C11H12N2O2	[M-H]-	L-Tryptophan	Amino acids and derivatives	Amino acids and derivatives	73-22-3	1	34676000	35696000	36969000	32587000	32225000	33017000	30475000	30821000	30930000	37577000	34806000	35582000	31644000	28166000	31572000
Zmtn001464	204.03	160.04	205.038	C10H7NO4	[M-H]-	4,8-Dihydroxyquinoline-2-carboxylic acid	Organic acids	Organic acids	59-00-7	3	75888	85885	96100	59978	70396	74580	73131	91061	81537	73579	54293	74688	72666	78253	58507
pmb0818	206.1	147.5	205.074	C11H11NO3	[M+H]+	Methoxyindoleacetic acid	Alkaloids	Plumerane	3471-31-6	3	4525800	4721000	4640400	4385400	4149500	3361000	2918000	3115700	3112100	4346700	4512600	4406700	3525700	3566000	3522100
pme1261	206.14	76	205.131	C9H19NO4	[M+H]+	D-Panthenol	Others	Saccharides and Alcohols	81-13-0	3	105640	41657	142800	235650	125190	1890700	117740	142410	344310	190020	221030	172370	135500	150570	78370
Lmln010063	205.16	189.13	206.167	C14H22O	[M-H]-	2,6-Di-tert-butylphenol	Phenolic acids	Phenolic acids	128-39-2	1	648370	666060	664980	634940	688190	673470	765750	805630	728560	810660	718240	633590	841220	674510	875810
Lmbn013410	205.16	189.13	206.167	C14H22O	[M-H]-	2,4-Di-Tert-Butylphenol	Phenolic acids	Phenolic acids	96-76-4	2	641250	694780	706370	646190	677060	684360	656750	698140	680130	800130	675350	667600	676770	721320	823880
Zmdp000976	208.06	119.02	207.057	C7H13NO4S	[M+H]+	S-(2-Carboxypropyl) cysteine	Amino acids and derivatives	Amino acids and derivatives	-	2	697160	755900	793160	756070	598970	447350	678170	770340	788610	540950	622630	627080	407400	293360	288480
Zmgn002106	206.08	58.03	207.09	C11H13NO3	[M-H]-	N-Acetyl-L-phenylalanine	Amino acids and derivatives	Amino acids and derivatives	2018-61-3	3	18055	31101	17114	32183	26456	26901	25996	24892	47207	42250	57207	40571	33428	38996	38902
pme3443	207.07	192	208.074	C11H12O4	[M-H]-	Sinapinaldehyde	Phenolic acids	Phenolic acids	4206-58-0	3	12715	11552	12428	16262	11098	10908	33425	29468	34346	8027.9	17726	13565	7593	6024.4	8462.9
Zmpn000199	209.03	85.03	210.038	C6H10O8	[M-H]-	D-Galactaric acid	Others	Saccharides and Alcohols	526-99-8	3	784200	778810	901100	691480	765180	811160	1053800	959460	1008400	792580	798870	569980	594090	616900	579340
Zmyn000108	209.03	85.03	210.038	C6H10O8	[M-H]-	D-Saccharic acid	Others	Saccharides and Alcohols	87-73-0	3	692170	792700	907150	815410	753380	836110	949250	958890	932730	746880	813940	805530	577280	658310	609210
MWSslk064	211.06	147.01	210.053	C10H10O5	[M+H]+	Dimetghyl 4-Hydroxyisophthalate	Phenolic acids	Phenolic acids	5985-24-0	3	2187.9	3116	1076.9	9125.2	8285.5	9260.8	2312.7	3031.9	3731.9	16399	16325	14859	3725.9	3214.7	4192.1
Hmcn000192	209.07	59.01	210.073	C7H14O7	[M-H]-	Sedoheptulose	Others	Saccharides and Alcohols	3019-74-7	2	322580	304640	325430	278540	318630	335520	425070	405280	465800	329290	379620	408030	282160	279650	264050
mws0853	209.08	179	210.089	C11H14O4	[M-H]-	Sinapyl alcohol	Phenolic acids	Phenolic acids	537-33-7	3	311090	277530	213900	215980	215210	199150	347490	321990	337150	222850	268770	235270	160490	226780	203100
Lmbn004790	209.08	179.03	210.089	C11H14O4	[M-H]-	Methyl 3-(3-hydroxy-4-methoxyphenyl)propanoate	Phenolic acids	Phenolic acids	129150-61-4	3	193520	259650	146840	193180	172830	177660	212250	247340	218030	162120	173110	147080	153580	142850	137380
Hmlp008487	211.17	81.07	210.161	C13H22O2	[M+H]+	Blumenol C	Terpenoids	Terpene	36151-02-7	2	60295	43604	53910	46265	51190	40160	32724	40031	38530	53491	48081	64086	49987	67430	53870
pmb2673	210.04	135.1	211.048	C9H9NO5	[M-H]-	6-Hydroxydopaquinone	Amino acids and derivatives	Amino acids and derivatives	135791-48-9	3	25636	47438	64408	44507	32225	33148	26043	25022	38697	36836	44238	32185	105510	150130	121230
Zmgn003633	211.13	183.14	212.141	C12H20O3	[M-H]-	12-Oxo-10E-Dodecenoic Acid	Lipids	Free fatty acids	65410-38-0	3	4624.2	2524.7	6367.9	4175.4	5280.7	3640.7	5016.9	6084.2	5145.8	6584.3	5722.4	4759	4603.7	4802.4	2974.3
pme0170	217.13	158	216.122	C8H16N4O3	[M+H]+	N-Acetyl-L-Arginine	Amino acids and derivatives	Amino acids and derivatives	155-84-0	3	76701	56990	78316	71136	101620	84044	44306	42005	52839	47334	40412	38600	74581	66567	88469
MWS1900	215.13	153.13	216.136	C11H20O4	[M-H]-	Undecanedioic acid	Lipids	Free fatty acids	1852-04-6	3	22130	20821	22828	22343	23086	18991	26110	21709	23217	22946	19865	24465	22544	15249	28091
MWSmce257	218.11	88.04	219.111	C9H17NO5	[M-H]-	D-Pantothenic Acid	Others	Vitamin	79-83-4	1	4296100	4452800	3229500	3848900	3908400	3685700	3356600	3388500	3504600	4920900	5290000	4780900	3941500	3987600	4009600
pme2755	222	144	221.09	C8H15NO6	[M+H]+	N-Acetyl-D-glucosamine	Others	Saccharides and Alcohols	7512-17-6	3	206450	164720	209250	216240	157140	176170	213550	227690	208440	200890	237380	172000	156510	160510	147740
MWS4296	223.11	120.08	222.1	C11H14N2O3	[M+H]+	Glycylphenylalanine	Amino acids and derivatives	Amino acids and derivatives	3321-03-7	3	375600	414930	367980	393600	388340	274070	139010	92821	97941	405720	409040	430820	308020	367890	274560
mws5042	223.11	120.09	222.1	C11H14N2O3	[M+H]+	L-Glycyl-L-phenylalanine	Amino acids and derivatives	Amino acids and derivatives	721-66-4	3	386630	450600	473390	473190	402290	469090	158950	177270	164630	462300	498120	462410	424540	459430	394620
Zmln002252	223.03	149.03	224.032	C10H8O6	[M-H]-	Sideretin (5,7,8-Trihydroxy-6-methoxycoumarin)	Lignans and Coumarins	Coumarins	-	3	31894	28786	14061	71740	66260	65520	26220	17027	27454	50994	53728	58158	53334	41739	42694
mws4085	223.06	193	224.068	C11H12O5	[M-H]-	Sinapic acid	Phenolic acids	Phenolic acids	530-59-6	3	56870	37139	39978	107370	106410	82787	26741	33638	25229	79396	71350	70906	61754	95905	87848
mws0119	227.2	227.2	228.209	C14H28O2	[M-H]-	Myristic Acid	Lipids	Free fatty acids	544-63-8	1	15727000	14073000	11910000	13603000	14201000	17003000	14929000	13584000	16037000	14562000	14981000	16446000	15377000	16234000	14528000
Lmhp001670	231.16	72.08	230.163	C11H22N2O3	[M+H]+	L-Valyl-L-Leucine	Amino acids and derivatives	Amino acids and derivatives	3989-97-7	3	106240	90550	81673	101720	111100	87639	28156	32657	31347	71003	64989	90353	74041	86459	86548
Lmyn000160	237.06	87.01	238.069	C8H14O8	[M-H]-	Mucic acid Dimethyl Ester	Phenolic acids	Phenolic acids	-	3	303080	272910	265150	359400	336490	363300	416110	407100	426750	322920	306360	286630	388060	364350	354360
pmn001669	237.08	147	238.084	C12H14O5	[M-H]-	Methyl sinapate	Phenolic acids	Phenolic acids	20733-94-2	3	54991	54352	39736	50243	56211	51631	37335	38963	37020	34913	40019	41664	184590	170850	184640
MWS0552	239.2	223.03	240.209	C15H28O2	[M-H]-	cis-10-Pentadecenoic Acid (C15: 1)	Lipids	Free fatty acids	84743-29-3	2	1501100	1706700	1701300	1750800	1579000	1420900	1815200	1762400	1574600	3289900	3066200	3328100	2208300	2152200	2115700
pme2827	239	223	240.245	C16H32O	[M-H]-	Palmitaldehyde	Lipids	Free fatty acids	629-80-1	3	19061000	18103000	13589000	16889000	17285000	17447000	16451000	17503000	16156000	17734000	16995000	16884000	16837000	16066000	16014000
mws1383	243.09	145	242.08	C12H10N4O2	[M+H]+	Lumichrome	Alkaloids	Alkaloids	1086-80-2	3	13568	10683	5937.2	8564.7	4732.2	3556	8337.5	8303.8	10214	8391.2	11911	7103.8	11382	6015.5	1799.2
MWS2430	241.22	241.21	242.225	C15H30O2	[M-H]-	13-methylmyristic acid	Lipids	Free fatty acids	2485-71-4	3	230030	226170	210050	251030	254830	225910	261840	241200	244860	234410	261650	244240	286620	273340	267830
mws0359	241.22	241.22	242.225	C15H30O2	[M-H]-	Pentadecanoic Acid	Lipids	Free fatty acids	1002-84-2	3	444030	317400	473420	398820	393110	422310	616470	485840	421980	397720	383230	492390	514730	460120	491790
ML10180524	244.09	112.05	243.086	C9H13N3O5	[M+H]+	Cytarabine	Nucleotides and derivatives	Nucleotides and derivatives	147-94-4	3	295730	284000	278330	293810	296170	293110	157320	164510	139150	99228	84249	108950	193850	193300	222440
mws0248	243.06	110	244.07	C9H12N2O6	[M-H]-	Uridine	Nucleotides and derivatives	Nucleotides and derivatives	58-96-8	3	61982	72406	74359	78235	52913	64574	24944	35786	55073	31494	50447	34544	77124	68494	31999
mws0976	243.06	153	244.07	C9H12N2O6	[M-H]-	β-Pseudouridine	Nucleotides and derivatives	Nucleotides and derivatives	1445-07-4	3	20558	14258	11068	21883	26547	33059	20691	26504	27150	24965	23461	23797	8882.7	40333	45657
MWSmce295	245.07	113.03	244.07	C9H12N2O6	[M+H]+	1-beta-D-Arabinofuranosyluracil	Nucleotides and derivatives	Nucleotides and derivatives	3083-77-0	3	13624	14668	16329	14115	3499	18004	26694	9795.5	11675	20692	18593	14405	11424	15227	12130
pme2266	245.1	227	244.088	C10H16N2O3S	[M+H]+	Biotin	Others	Vitamin	58-85-5	3	67994	78135	71133	89040	64999	46157	57416	71381	59520	136820	110850	120170	54911	51241	68196
MWS5231	243.16	181.16	244.167	C13H24O4	[M-H]-	Tridecanedioic acid	Lipids	Free fatty acids	505-52-2	1	87571	91558	99713	98696	94702	103310	107400	89504	97889	97499	93134	97500	105570	93201	98250
Lmhp002031	245.18	86.1	244.179	C12H24N2O3	[M+H]+	L-Leucyl-L-Leucine	Amino acids and derivatives	Amino acids and derivatives	3303-31-9	3	34175	57632	63084	51898	53565	35096	41133	24138	28983	57131	61644	56030	27819	57221	35840
pmb2591	245.09	203.2	246.1	C13H14N2O3	[M-H]-	N-Acetyl-L-Tryptophan	Amino acids and derivatives	Amino acids and derivatives	1218-34-4	3	65812	60747	48678	123300	120730	93753	99186	87763	68666	103490	83090	71012	58696	44667	57548
Lmrj002087	247.13	86.09	246.121	C10H18N2O5	[M+H]+	L-Isoleucyl-L-Aspartate	Amino acids and derivatives	Amino acids and derivatives	-	2	342180	236580	386140	352940	305320	336840	187460	195050	186670	534960	483870	808070	662150	884230	1292700
Zmdp001647	247.13	184.1	246.122	C10H18N2O5	[M+H]+	γ-Glutamyl-L-valine	Amino acids and derivatives	Amino acids and derivatives	-	1	38254000	37675000	32448000	33987000	30671000	26846000	15891000	17039000	17160000	45735000	45440000	39539000	28436000	32649000	32873000
pmb0323	251.14	163.04	250.132	C13H18N2O3	[M+H]+	N-Caffeoylputrescine	Alkaloids	Phenolamine	29554-26-5	3	58705	69463	129930	494000	719350	422590	16104	2714.4	10663	471340	494890	415920	192810	425250	310900
pme3961	252.11	136	251.102	C10H13N5O3	[M+H]+	2'-Deoxyadenosine	Nucleotides and derivatives	Nucleotides and derivatives	958-09-8	3	8949	11183	10426	16701	20397	12039	26113	22973	17097	30157	37712	33713	7195.2	8424.1	5684.1
mws0361	253.22	235.19	254.225	C16H30O2	[M-H]-	Palmitoleic Acid	Lipids	Free fatty acids	373-49-9	1	19239	15351	16425	23424	20450	16635	21590	18889	18572	20713	21999	26243	19201	24900	14101
mws1488	255.23	237.22	256.24	C16H32O2	[M-H]-	Palmitic acid	Lipids	Free fatty acids	57-10-3	1	93965	102150	103420	110020	87857	107970	115410	112650	119900	106210	102170	109600	111170	107360	116730
mws0120	258.11	104.11	257.103	C8H20NO6P	[M+H]+	Choline Alfoscerate	Lipids	PC	28319-77-9	3	387370	422820	448700	466570	508050	518740	221320	182790	198050	1792100	1599900	1706400	388420	381020	481820
MWSslk133	257.18	195.18	258.183	C14H26O4	[M-H]-	1,14-Tetradecanedioic Acid	Lipids	Free fatty acids	821-38-5	3	17377	16943	21070	18453	17495	22512	24099	18330	19082	19066	19566	20575	21508	22122	21976
Zmyn000110	258.04	78.96	259.046	C6H14NO8P	[M-H]-	D-Glucosamine 1-phosphate	Others	Saccharides and Alcohols	2152-75-2	3	37092	41054	18436	56112	56556	56185	41984	38744	38813	81386	85134	94083	27965	27516	34979
MWS2442	259.02	96.97	260.03	C6H13O9P	[M-H]-	D-Fructose 6-Phosphate	Others	Saccharides and Alcohols	643-13-0	2	1154000	1240400	870940	1132500	1010500	1115500	1605800	1505900	1753700	1006700	1049500	974220	864080	852380	895180
mws1090	259.02	97	260.03	C6H13O9P	[M-H]-	Glucose-1-phosphate	Others	Saccharides and Alcohols	59-56-3	2	1642200	1673800	1281400	1567300	1557000	1516500	2243400	2466400	2491600	1575700	1599600	1459900	1276800	1389200	1342600
mws0866	259.02	97	260.03	C6H13O9P	[M-H]-	D-Glucose 6-phosphate	Others	Saccharides and Alcohols	56-73-5	2	1709400	1699700	1335000	1546000	1525300	1484100	2314300	2113900	2270700	1423500	1540100	1334700	1181200	1194100	1265600
Lmmn007256	259.1	231.04	260.105	C15H16O4	[M-H]-	Hemigossypol	Terpenoids	Sesquiterpenoids	40817-07-0	3	7600.2	8694.4	6096.1	7500.1	8166.6	8868.8	8883	5537.8	7976.4	9404.6	9839.4	8804.2	9137.3	8052.8	7479.4
Zmdp002216	261.14	86.1	260.137	C11H20N2O5	[M+H]+	L-γ-Glutamyl-L-leucine	Amino acids and derivatives	Amino acids and derivatives	2566-39-4	1	2197900	2339800	2370400	2460300	2310400	1844400	838200	864750	857270	2916500	2888300	2770700	2115100	2307300	2093100
MWS4309	262.12	188.07	261.111	C13H15N3O3	[M+H]+	Glycyl-tryptophan	Amino acids and derivatives	Amino acids and derivatives	2390-74-1	3	515050	557060	462400	523100	481020	365560	196340	248180	215170	767170	695200	722150	387330	401140	382130
Zmpn000095	261.04	78.96	262.045	C6H15O9P	[M-H]-	Sorbitol-6-phosphate	Others	Saccharides and Alcohols	20479-58-7	3	28213	15363	13237	20498	16527	15321	23555	18858	25864	30574	36409	33976	30514	29589	12627
Lmhp001732	263.13	70.07	262.132	C14H18N2O3	[M+H]+	L-Prolyl-L-Phenylalanine	Amino acids and derivatives	Amino acids and derivatives	13589-02-1	3	190020	170210	202090	231140	187960	175310	106620	131890	98371	240830	262660	277210	217780	222170	205380
Zmdp000446	265.09	119.02	264.078	C9H16N2O5S	[M+H]+	γ-L-Glutamyl-S-methyl-L-cysteine	Amino acids and derivatives	Amino acids and derivatives	-	1	97857000	95793000	89792000	92770000	84706000	84185000	58940000	68919000	68517000	69157000	73835000	76976000	71141000	74229000	77445000
Hmjp000461	265.08	103.04	264.084	C10H16O8	[M+H]+	3-O-Glucoside-3-hydroxy-y-butyrolactone	Others	Others	-	3	64947	100400	114550	117240	68198	83694	67914	108650	99654	124610	84955	55007	48815	70716	86685
Lmhp002001	265.15	72.08	264.147	C14H20N2O3	[M+H]+	L-Valyl-L-Phenylalanine	Amino acids and derivatives	Amino acids and derivatives	3918-92-1	3	142060	110060	128460	145420	138690	49670	68044	75386	58805	32794	50558	42502	113110	79312	102010
pme1184	268.1	152	267.097	C10H13N5O4	[M+H]+	2'-Deoxyguanosine	Nucleotides and derivatives	Nucleotides and derivatives	961-07-9	3	18082	12393	20119	26856	21279	21600	15195	18417	11742	25858	24787	30126	11154	14419	11588
pme0230	268.1	136.06	267.097	C10H13N5O4	[M+H]+	Adenosine	Nucleotides and derivatives	Nucleotides and derivatives	58-61-7	3	2223700	2344600	2204200	2987600	2752700	2265900	1232300	1233600	1254100	2329100	2351800	2326000	1356200	1547100	1625200
MWS20177	267.03	223.04	268.037	C15H8O5	[M-H]-	5-hydroxy-anthraquinone-2-carboxylic acid	Quinones	Anthraquinone	-	3	128030	130580	122710	127060	113700	126540	106670	123370	130610	118350	123100	112590	98271	101250	94768
mws0383	267.23	267.23	268.24	C17H32O2	[M-H]-	10-Heptadecenoic Acid	Lipids	Free fatty acids	29743-97-3	1	473030	442420	317170	476940	463920	449000	606070	673960	678100	380700	372540	325750	680230	683460	774180
pme0376	271.06	151	272.068	C15H12O5	[M-H]-	Naringenin (5,7,4'-Trihydroxyflavanone)	Flavonoids	Flavanones	480-41-1	3	5708	5098.4	3278.5	4756.6	6011.6	5958.2	62133	58164	51234	8319.3	9884.9	6700.3	2310.1	2740.3	5665.9
MWSmce675	271.08	108.02	272.09	C12H16O7	[M-H]-	Arbutin	Phenolic acids	Phenolic acids	497-76-7	3	42828	73144	109790	86622	55611	45316	98288	75498	130350	95048	88302	78270	37533	62765	44243
pmp001121	273.11	258.09	272.105	C16H16O4	[M+H]+	2,7-Dihydroxy-3,4,6-trimethoxyphenanthrene	Quinones	PhenAnthraquinones	39499-89-3	3	10678	9543.8	10010	7518.7	8511.1	8905.1	9888.8	13363	10849	22631	19395	18059	13680	16987	20547
Lmmn003323	271.23	225.22	272.235	C16H32O3	[M-H]-	2-Hydroxyhexadecanoic acid	Organic acids	Organic acids	764-67-0	2	1425200	1020300	982910	2441900	1660600	1417300	3564400	3630700	3520700	911830	961560	1063000	438200	522340	591240
MWSslk154	277.13	115.04	276.121	C12H20O7	[M+H]+	Triethyl citrate	Organic acids	Organic acids	77-93-0	1	3841400	3773300	3780900	2584300	2557300	2534700	2915200	2924800	2884700	6075700	5487200	5962000	4272600	3955800	3978200
Zmdp001663	279.1	133.03	278.094	C10H18N2O5S	[M+H]+	γ-glutamylmethionine	Amino acids and derivatives	Amino acids and derivatives	17663-87-5	1	92549000	89851000	70569000	74621000	72703000	61732000	56438000	58973000	58964000	80186000	77926000	77395000	71915000	86217000	92272000
Lmxp011770	279.16	149.02	278.152	C16H22O4	[M+H]+	Diisobutyl phthalate	Phenolic acids	Phenolic acids	84-69-5	1	1927800	2015200	1829800	1642200	1574100	1541100	1696000	1782600	1700400	2308100	2280000	2334700	1938400	1937000	1880200
Lmlp012720	279.16	149.02	278.152	C16H22O4	[M+H]+	Dibutyl phthalate	Phenolic acids	Phenolic acids	84-74-2	1	1975400	1973400	1925000	1662200	1627700	1461800	1676100	1790400	1685600	2276600	2232600	2356100	1953600	1962100	1892100
MWSmce341	279.16	149.03	278.152	C16H22O4	[M+H]+	Butyl isobutyl phthalate	Phenolic acids	Phenolic acids	17851-53-5	1	2090900	2014600	1932000	1715200	1650500	1517700	1745600	1846800	1746900	2359400	2302300	2481800	2033900	1970800	1946400
mws0367	277.22	277.22	278.225	C18H30O2	[M-H]-	α-Linolenic Acid	Lipids	Free fatty acids	463-40-1	2	12250000	11787000	11853000	12591000	11472000	11333000	13456000	13352000	13154000	13539000	13582000	13739000	14235000	13309000	14344000
pmb1650	279.2	149.4	278.225	C18H30O2	[M+H]+	Octadeca-11E,13E,15Z-trienoic acid	Lipids	Free fatty acids	25575-00-2	3	17916000	18239000	18302000	14731000	16703000	15578000	17419000	17797000	17585000	23712000	23646000	23911000	20505000	20712000	21460000
pmb0889	279.23	95.1	278.225	C18H30O2	[M+H]+	Punicic acid (9Z,11E,13Z-octadecatrienoic acid)	Lipids	Free fatty acids	544-72-9	1	162920	205530	211020	237150	236170	217180	211730	210770	207140	219700	201800	221660	223000	211180	227750
MWSmce692	277.22	59.01	278.225	C18H30O2	[M-H]-	γ-Linolenic Acid	Lipids	Free fatty acids	506-26-3	2	17552	17372	19229	20090	18334	17098	20613	20830	21779	22839	23597	23105	23160	20006	18370
Lmbn005923	277.22	59.01	278.225	C18H30O2	[M-H]-	Crepenynic acid	Lipids	Free fatty acids	2277-31-8	3	21218	17698	19334	23268	20411	17303	22436	20110	21603	23975	22318	23467	24846	23756	22202
Wmln002759	278.11	131.04	279.29	C14H17NO5	[M-H]-	4-(Rhamnosyloxy)phenylacetonitrile	Alkaloids	Phenolamine	122001-32-5	3	20924	16192	11817	20247	31010	26990	13297	14642	8610	33596	15377	30458	23494	29288	16624
mws0629	281.11	166	280.106	C13H16N2O5	[M+H]+	L-Aspartyl-L-Phenylalanine	Amino acids and derivatives	Amino acids and derivatives	13433-09-5	3	208450	238830	271440	193110	178420	170260	117410	119750	121180	193340	168060	180000	174110	165310	145730
Lmbp010382	281.12	91.05	280.11	C18H16O3	[M+H]+	6-Methoxy-2-(2-phenylethyl)chromone	Others	Others	84294-89-3	2	6755.9	13357	15004	10129	11264	16904	13357	8093	16350	8709	12758	8462.3	11057	12234	8980.2
Zmgp004297	281.15	107.05	280.146	C19H20O2	[M+H]+	1-phenyl-7-(4-hydroxyphenyl)-4-ene-3-heptanone	Others	Others	-	3	174320	113200	188720	453640	256830	270510	250550	137490	367290	240340	185070	157350	159570	438110	320240
mws1491	279.23	279.23	280.24	C18H32O2	[M-H]-	Linoleic acid	Lipids	Free fatty acids	60-33-3	1	12488000	11917000	10652000	11413000	9613200	10290000	13464000	13620000	13581000	9015000	11698000	9394700	14681000	13917000	13982000
MWS4354	282.12	150.08	281.112	C11H15N5O4	[M+H]+	N6-methyladenosine	Nucleotides and derivatives	Nucleotides and derivatives	1867-73-8	3	22479	20159	18923	16062	15160	26444	16466	12821	13282	13259	14527	18953	22970	27013	9667.5
Hmhp001812	282.12	136.06	281.112	C11H15N5O4	[M+H]+	2'-O-Methyladenosine	Nucleotides and derivatives	Nucleotides and derivatives	2140-79-6	2	52176	32278	37741	38390	47888	38398	51672	29303	42636	27810	24559	35980	46652	44684	50892
YC512118	282.28	247.24	281.272	C18H35NO	[M+H]+	Oleamide (9-Octadecenamide)	Lipids	Free fatty acids	301-02-0	1	56102	47923	46123	34646	33630	34787	40541	40789	37425	30047	27200	29104	31442	39630	41322
Lmyn012331	281.25	281.25	282.256	C18H34O2	[M-H]-	Petroselinic acid	Lipids	Free fatty acids	593-39-5	1	4361700	4798500	3012100	4483600	4459300	4288600	6250900	6727600	6592600	3435500	3184200	3335700	6195200	6216400	6176800
mws2623	281.25	281.25	282.256	C18H34O2	[M-H]-	11-Octadecanoic acid (Vaccenic acid)	Lipids	Free fatty acids	506-17-2	1	4467200	5205300	3424400	4850700	4694400	4635100	6788200	6800100	6937500	3438100	3135100	3508000	6700500	6585000	6298600
pme1178	284.1	152	283.092	C10H13N5O5	[M+H]+	Guanosine	Nucleotides and derivatives	Nucleotides and derivatives	118-00-3	1	2649900	2663700	2923400	3546000	3078400	2524600	1329100	1273800	1345800	1288100	1174200	1131000	1802300	1923400	1701600
MWSmce089	284.12	147.04	283.121	C17H17NO3	[M+H]+	p-Coumaroyltyramine	Alkaloids	Phenolamine	36417-86-4	3	1079.2	863.43	3386.1	78769	73934	70497	27412	24944	26746	7035.7	3581.7	5199.8	1350.6	292.57	4036
Zmwp005562	284.13	147.04	283.121	C17H17NO3	[M+H]+	cis-N-p-Coumaroyltyramine	Alkaloids	Phenolamine	-	3	3000.6	1352.5	2340.1	65973	78930	56229	23037	20832	23466	2639.1	3320	6462.6	2625.8	583.89	586.32
Zmzp005934	284.3	102.09	283.288	C18H37NO	[M+H]+	Stearamide	Alkaloids	Alkaloids	124-26-5	1	91641	87306	95351	105560	94054	97262	76293	86099	74531	88670	76227	77687	83391	87816	85424
mws0668	283.07	151	284.076	C10H12N4O6	[M-H]-	Xanthosine	Nucleotides and derivatives	Nucleotides and derivatives	146-80-5	3	182430	106510	275140	107610	121210	131170	55544	73887	64006	60570	97769	72724	216730	169850	204580
Zmyn005026	283.26	283.26	284.272	C18H36O2	[M-H]-	16-Methylheptadecanoic acid	Lipids	Free fatty acids	2724-58-5	2	79541000	115300000	111760000	113110000	125810000	127650000	121570000	118450000	109790000	116500000	107810000	117290000	116560000	123030000	129070000
pma1751	286.09	124	285.085	C12H15NO7	[M+H]+	N-(beta-D-Glucosyl) nicotinate	Others	Vitamin	-	3	12164	7990.7	6691.5	18196	24372	16400	33055	31457	19092	28672	17546	23278	13459	13441	14296
mws1068	285.04	151	286.048	C15H10O6	[M-H]-	Kaempferol (3,5,7,4'-Tetrahydroxyflavone)	Flavonoids	Flavonols	520-18-3	3	3001	1274.5	561.48	3761.3	3999.2	3061.4	82031	74195	90159	5952.3	4807.2	4574.9	9	9	9
mws1521	285.1	121.03	286.105	C13H18O7	[M-H]-	Salicin	Phenolic acids	Phenolic acids	138-52-3	3	39319	45616	42487	62400	54265	68390	56587	59718	34054	61727	69306	105350	91291	52657	95077
pmn001511	285.1	123	286.105	C13H18O7	[M-H]-	3-Hydroxy-5-Methylphenol-1-O-Glucoside	Phenolic acids	Phenolic acids	-	3	230460	233110	192760	361700	235400	326470	241730	289400	247760	574200	537370	597190	401670	491770	431180
MWSslk132	285.21	223.21	286.214	C16H30O4	[M-H]-	Hexadecanedioic acid	Lipids	Free fatty acids	505-54-4	3	33281	32815	33469	35280	35499	37729	35622	36801	38135	34527	36433	35032	36167	34849	36610
Zmyn005252	285.24	239.24	286.251	C17H34O3	[M-H]-	3-Hydroxy-palmitic acid methyl ester	Lipids	Free fatty acids	51883-36-4	3	36603	25520	41050	55395	39391	48021	69627	61630	66976	45060	40821	57539	35248	38882	36220
mws0064	287.06	135	288.063	C15H12O6	[M-H]-	Eriodictyol (5,7,3',4'-Tetrahydroxyflavanone)	Flavonoids	Flavanones	552-58-9	3	973.08	803.02	1189.1	3039.4	3751.9	3305.2	50992	50226	56816	3560.4	3011.2	1816.4	1805.6	2780.7	3217.3
Lmyn007883	287.22	287.22	288.23	C16H32O4	[M-H]-	9,16-Dihydroxypalmitic acid	Lipids	Free fatty acids	38076-49-2	3	4774.7	4382.8	5283.2	6464.6	10352	9524.7	30150	29463	24595	32925	35408	29108	4211.7	3166.7	2602
pme0460	291.09	139.04	290.079	C15H14O6	[M+H]+	Epicatechin	Flavonoids	Flavanols	490-46-0	3	15606	30122	10520	16358	15794	18301	19384	14578	14921	22399	170300	12678	8107	14883	14907
Zmdp001928	291.1	130.05	290.094	C11H18N2O5S	[M+H]+	γ-L-Glutamyl-S-(trans-1-propenyl)-L-cysteine	Amino acids and derivatives	Amino acids and derivatives	-	1	4267700	4688100	4668800	6320700	5579900	4632500	3013100	3180700	3192200	6463300	5881300	5982600	4143300	4260300	4401300
pmb2657	289.1	97.1	290.123	C10H18N4O6	[M-H]-	Argininosuccinic acid	Organic acids	Organic acids	2387-71-5	3	14046	16084	10705	16394	22782	13539	16942	13772	12028	29567	22644	23397	42861	43024	51333
MWSmce689	293.25	95.09	292.24	C19H32O2	[M+H]+	Methyl linolenate	Lipids	Free fatty acids	301-00-8	3	28247	20903	26808	74692	70340	75686	41209	45983	39781	87943	75878	100420	57916	45512	45210
Zmdn001564	293.11	164.07	294.122	C14H18N2O5	[M-H]-	γ-Glutamylphenylalanine	Amino acids and derivatives	Amino acids and derivatives	7432-24-8	1	5292700	4445200	4184900	5651400	5371800	5647600	3601200	3645600	3316400	6052000	4783000	6081500	5539000	5285700	5375700
Zmyn004676	293.21	113.1	294.219	C18H30O3	[M-H]-	17-Hydroxylinolenic acid	Lipids	Free fatty acids	-	3	46618	48176	34542	88702	89249	84677	84835	87332	86538	78927	83211	79341	60334	59902	63684
pmb2792	293.21	193.1	294.219	C18H30O3	[M-H]-	13-Hydroxy-6,9,11-octadecatrienoic acid	Lipids	Free fatty acids	74784-20-6	3	62377	59662	47712	67022	60368	68650	85757	90497	59822	76187	81263	73082	86189	72650	78307
Zmyn004732	293.21	185.12	294.219	C18H30O3	[M-H]-	2R-hydroxy-9Z,12Z,15Z-octadecatrienoic acid	Lipids	Free fatty acids	-	3	5479.3	6246.9	10206	5885.6	5400.2	4802.9	6136.5	4777.8	6631	3661.6	5626.2	6039	6207.2	6029.7	5913.8
Hmqp005411	297.24	81.07	296.234	C18H32O3	[M+H]+	9-Oxo-12Z-Octadecenoic acid	Lipids	Free fatty acids	112543-32-5	3	10434	16774	14612	20213	21411	14869	23651	28205	22528	13816	15254	15025	14047	14096	10315
Hmqp005455	297.24	81.07	296.234	C18H32O3	[M+H]+	15(R)-Hydroxylinoleic Acid	Lipids	Free fatty acids	177931-23-6	3	1920.4	6306.6	5239	5751.5	5233.1	6272.5	4439.3	7332.1	3351.2	3043.1	3691.3	3596.6	5534	3577.9	2421.1
Rfmb091	295.23	195.14	296.235	C18H32O3	[M-H]-	9S-Hydroxy-10E,12Z-octadecadienoic acid	Lipids	Free fatty acids	15514-85-9	1	164820	170620	143250	228380	228160	227470	207360	219380	215350	224960	214070	215750	248600	252990	229670
Lmbn005369	295.23	195.14	296.235	C18H32O3	[M-H]-	13(S)-HODE;13(S)-Hydroxyoctadeca-9Z,11E-dienoic acid*	Lipids	Free fatty acids	10219-69-9	1	153410	158330	128760	200850	204630	183750	187970	187960	190940	194010	196360	197900	211070	212440	208310
Lmbn005662	295.23	171.1	296.235	C18H32O3	[M-H]-	9,10-epoxoctadecenoic acid	Lipids	Free fatty acids	16833-56-0	3	4527.5	3987.4	5140.4	4069.2	5155.2	4523.9	9005.8	8487.6	8729	4655.7	4434.3	4368.6	3864.2	4238.5	3636.4
pme1474	298.1	136	297.09	C11H15N5O3S	[M+H]+	5'-Deoxy-5'-(methylthio)adenosine	Nucleotides and derivatives	Nucleotides and derivatives	2457-80-9	1	10455000	11259000	10582000	12740000	11817000	10520000	7995200	8628700	7539700	11278000	10898000	11354000	6137700	6460400	6382700
Lmbn009444	297.24	183.14	298.251	C18H34O3	[M-H]-	Ricinoleic acid	Lipids	Free fatty acids	141-22-0	3	7659.8	10825	7920.1	9086.8	12707	11092	6805.3	11822	10556	9230.8	8221.6	10849	8577	5491.5	17524
pmf0297	297.32	183.1	298.324	C20H42O	[M-H]-	1-Eicosanol	Lipids	Free fatty acids	629-96-9	3	8441	9548	9056.5	11188	14266	10848	11644	11330	10020	10062	9571.6	13154	12422	8131.6	17358
ML10195036	300.3	60.05	299.282	C18H37NO2	[M+H]+	3-Dehydrosphinganine	Lipids	Sphingolipids	16105-69-4	2	23318	29038	23432	65045	53843	35996	86140	68319	64205	16050	12196	16733	9	9	9
Zmyn005015	298.27	254.25	299.282	C18H37NO2	[M-H]-	Palmitoylethanolamide	Lipids	Free fatty acids	544-31-0	3	2423.6	1657.9	1848.2	2640.3	2680.3	1780.5	2233.7	2496.7	2858	1802.7	2245.7	2518.3	1863.8	1878.1	2119.4
Zmhn001358	299.08	137.02	300.084	C13H16O8	[M-H]-	4-O-Glucosyl-4-hydroxybenzoic acid	Phenolic acids	Phenolic acids	-	2	268520	274110	245460	213720	196460	185350	417990	424720	426600	153630	153850	153220	182570	191140	192880
Lmsn002247	299.08	137.02	300.085	C13H16O8	[M-H]-	1-O-Salicyloyl-β-D-glucose	Phenolic acids	Phenolic acids	60517-74-0	2	281250	277750	283120	211900	195130	190640	445650	420150	466770	151370	148170	147550	179480	171570	195750
MWS5235	299.26	253.25	300.266	C18H36O3	[M-H]-	12-Hydroxyoctadecanoic acid	Lipids	Free fatty acids	106-14-9	3	37711	32114	39734	190350	635720	88211	77430	41955	99827	225300	349390	174100	264150	49527	649070
Zmyn005384	299.26	253.26	300.266	C18H36O3	[M-H]-	2R-Hydroxyoctadecanoic Acid	Lipids	Free fatty acids	26633-48-7	2	89374	57392	77175	136140	121860	118700	175050	162960	188480	83535	89354	98697	64305	80514	61190
MWS4295	299.26	253.25	300.266	C18H36O3	[M-H]-	DL-2-hydroxystearic acid	Lipids	Free fatty acids	629-22-1	2	89567	70057	86175	143860	120700	94634	184720	190560	189400	82602	87582	97973	66479	63351	72160
Lmqn008288	299.26	299.26	300.267	C18H36O3	[M-H]-	3-Hydroxyoctadecanoic Acid	Lipids	Free fatty acids	45261-96-9	2	313380	268290	385410	317920	302290	343800	347630	323370	348720	337800	316100	371800	348830	328640	332140
Hmyp002315	303.04	257.04	302.042	C15H10O7	[M+H]+	3,5,7,4'-Tetrahydroxy-Coumaronochromone	Others	Others	-	1	74073	77313	126550	116750	153270	81224	218370	295260	244900	160020	192630	214540	70789	50606	73687
pme2954	303.05	137.02	302.043	C15H10O7	[M+H]+	Quercetin	Flavonoids	Flavonols	117-39-5	1	55949	113670	48113	100040	93949	69709	1305900	1297600	1482300	94428	107540	102560	51934	35970	68276
mws0920	301.04	151	302.043	C15H10O7	[M-H]-	Tricetin (5,7,3',4',5'-Pentahydroxyflavone)	Flavonoids	Flavones	520-31-0	2	238030	315350	294770	402530	277950	292990	483430	394020	395000	293300	361200	557380	342940	233730	288600
Cmsp004086	303.09	229.08	302.079	C16H14O6	[M+H]+	Dihydrokaempferide	Flavonoids	Flavanonols	137225-59-3	2	61088	46184	41417	53161	60208	53960	88932	110880	65942	54227	62360	76400	45434	36899	17504
MWSslk208	301.22	301.22	302.225	C20H30O2	[M-H]-	Kaurenoic Acid	Terpenoids	Ditepenoids	6730-83-2	1	69764	64816	46232	127870	130930	120570	83125	89628	87076	86808	97185	91078	174220	168300	166970
MWSmce549	303.25	57.07	302.246	C17H34O4	[M+H]+	1-Monomyristin	Lipids	Free fatty acids	589-68-4	3	980750	1031300	1074200	843460	659740	488560	650700	561140	596160	556630	519490	637690	541410	491420	536770
pme1373	306.05	110	307.057	C9H14N3O7P	[M-H]-	2'-Deoxycytidine-5'-monophosphate	Nucleotides and derivatives	Nucleotides and derivatives	1032-65-1	3	90928	83514	148690	110930	123020	110850	77937	43053	45373	176410	135510	213770	124930	135590	166000
pmb2855	307	145	308.122	C11H20N2O8	[M-H]-	L-Glutamine-O-glycoside	Amino acids and derivatives	Amino acids and derivatives	-	3	203770	151950	127450	113570	155520	115130	141410	183540	68946	495570	408230	367270	458550	526190	564450
pmn001610	307.26	307.3	308.272	C20H36O2	[M-H]-	Eicosadienoic acid	Lipids	Free fatty acids	5598-38-9	3	50542	53493	36340	81333	77276	73226	85873	104780	101600	50242	52382	44907	108230	103080	98255
pmb2857	308.1	146.1	309.106	C11H19NO9	[M-H]-	L-Glutamic acid-O-glycoside	Amino acids and derivatives	Amino acids and derivatives	-	3	6301.1	17604	13470	16113	10928	9177.3	14740	7616.8	17770	18087	23269	9493	38979	32392	27419
Lmhn003074	309.06	193.05	310.069	C14H14O8	[M-H]-	Feruloylmalic acid	Phenolic acids	Phenolic acids	-	3	6328.8	4375.2	9744.5	18251	11971	2517	8429.8	17029	14510	18882	25826	16045	14874	27466	17049
pmb2791	309.21	209.1	310.1	C18H30O4	[M-H]-	9-Hydroperoxy-10E,12,15Z-octadecatrienoic acid	Lipids	Free fatty acids	111004-08-1	3	33251	30426	38007	48933	39266	42629	59492	43818	50808	53729	69603	60816	56238	41368	44262
Zmdp001857	311.12	165.05	310.116	C14H18N2O6	[M+H]+	γ-Glutamyltyrosine	Amino acids and derivatives	Amino acids and derivatives	7432-23-7	1	10368000	10534000	9416600	10596000	9413800	8199000	4745500	5336100	5056400	8324000	8462600	8196800	9586800	11043000	11816000
Zmyn004449	309.21	171.1	310.214	C18H30O4	[M-H]-	9-Hydroxy-12-oxo-10(E),15(Z)-octadecadienoic acid	Lipids	Free fatty acids	-	3	2115.4	2468.1	2191.1	3008.9	2560.6	2092.2	3010.8	834.48	1948.7	2307.9	1637.3	2325.8	1520.5	1618.6	2134.2
Zmzn003953	309.2	227.2	310.214	C18H30O4	[M-H]-	13(s)-hydroperoxy-(9z,11e,15z)-octadecatrienoic acid	Lipids	Free fatty acids	67597-26-6	1	254800	280060	167900	228000	223140	292310	177080	190120	254530	202060	209250	226540	216120	247180	223890
pmn001606	309.28	309.28	310.287	C20H38O2	[M-H]-	Eicosenoic acid	Lipids	Free fatty acids	26764-41-0	3	771020	591360	635590	477920	937120	795040	744550	1092800	1141800	863840	669340	679410	625720	1029400	978140
pme3967	312.13	180	311.123	C12H17N5O5	[M+H]+	2-(Dimethylamino)guanosine	Nucleotides and derivatives	Nucleotides and derivatives	2140-67-2	3	637190	616820	635410	510520	459320	382370	233460	234200	262220	234390	216590	224180	810510	810720	759850
Lmqp002761	313.14	151.08	312.136	C19H20O4	[M+H]+	Alnusonol	Phenolic acids	Phenolic acids	52330-12-8	3	5472.2	15090	11219	15924	16866	19863	32900	24787	18300	10223	15473	17661	12898	9691	12455
MWS80006	311.22	293.21	312.23	C18H32O4	[M-H]-	9-Hydroperoxy-9Z,11E-Octadecadienoic Acid	Lipids	Free fatty acids	5502-91-0	3	5435.8	6545.8	5585.2	4735.6	6206.8	3843.2	7169.6	5742.3	5319	5494.3	6590	7040.3	8903.4	6165.5	9264.6
Rfmb087	311.22	293.21	312.23	C18H32O4	[M-H]-	9-Hydroxy-13-oxo-10-octadecenoic Acid	Lipids	Free fatty acids	-	3	10585	11695	11877	14709	19316	11159	15085	17608	15020	13249	12165	17158	11634	10147	11775
pmn001689	311.22	223.17	312.23	C18H32O4	[M-H]-	9-Hydroxy-12-oxo-15(Z)-octadecenoic acid	Lipids	Free fatty acids	-	2	10872	6578.5	10933	8733.4	10417	9374.9	11081	9712.6	9415.4	10487	15210	17368	9337.9	10388	11884
Lmbn004685	311.22	223.17	312.23	C18H32O4	[M-H]-	5S,8R-DiHODE; (5S,8R,9Z,12Z)-5,8-Dihydroxyoctadeca-9,12-dienoate	Lipids	Free fatty acids	-	2	27031	20168	20759	24282	25534	24936	34118	22063	25335	24530	22530	25461	23987	18236	33500
pmb2804	311.1	171.3	312.23	C18H32O4	[M-H]-	13S-Hydroperoxy-9Z,11E-octadecadienoic acid	Lipids	Free fatty acids	33964-75-9	3	4667.8	3962.8	4964.5	4883.5	5777	5790.5	4943.4	5511	5540.8	5705.9	5362.7	6123.1	5848.3	5453.2	4833.1
pmf0397	311.3	183.1	312.303	C20H40O2	[M-H]-	Arachidic acid	Lipids	Free fatty acids	506-30-9	3	9099.3	18028	10895	22683	25071	15336	19967	16319	15176	22815	29106	19461	14496	15576	9365.2
mws1433	314.14	177.05	313.131	C18H19NO4	[M+H]+	N-Feruloyltyramine	Alkaloids	Phenolamine	66648-43-9	3	2968.8	7120.5	9318.3	81254	91623	69833	77489	83394	74195	6252.9	4923.1	8306.5	6539	1778.5	4351.2
Hmjp005980	314.14	177.05	313.132	C18H19NO4	[M+H]+	N-Cis-Feruloyltyramine	Alkaloids	Phenolamine	80510-09-4	3	1835.9	6686.2	12304	90558	92534	82872	100810	74500	76283	10586	5728.7	10572	1836.2	1514.7	4093.8
MWSmce539	315.25	185.12	314.246	C18H34O4	[M+H]+	Dibutyl sebacate	Lipids	Free fatty acids	109-43-3	3	13200	13435	14060	19272	15386	20819	17167	14280	15401	10542	11947	13181	12946	12481	11125
Lmbn005487	313.24	251.24	314.246	C18H34O4	[M-H]-	12,13-DHOME; (9Z)-12,13-Dihydroxyoctadec-9-enoic acid	Lipids	Free fatty acids	263399-35-5	3	19329	15496	14677	14539	18066	18589	19481	18963	18931	17849	17586	17367	18148	17924	18194
Lmbn007891	313.24	183.14	314.246	C18H34O4	[M-H]-	Hydroxy ricinoleic acid	Lipids	Free fatty acids	-	3	10384	12780	12214	12192	12217	11993	14849	17506	18157	12531	12303	14992	13159	14420	13794
mws0066	315.05	151	316.058	C16H12O7	[M-H]-	Isorhamnetin	Flavonoids	Flavonols	480-19-3	1	14332	17769	11358	43403	46174	47488	1394700	1273700	1398600	71011	77416	84441	24055	18795	62903
Zmzp006646	317.07	302.04	316.058	C16H12O7	[M+H]+	Capillarisin	Others	Others	56365-38-9	2	21596	20771	10424	40251	40532	36356	952330	945020	1115400	53146	48655	49635	20845	13680	41542
pmn001367	315.07	153.02	316.079	C13H16O9	[M-H]-	Protocatechuic acid-4-O-glucoside	Phenolic acids	Phenolic acids	-	2	108580	83494	148210	91634	182490	195150	1822200	1821900	1484400	582000	655440	607050	423050	289670	481390
pmb2871	315.07	153	316.079	C13H16O9	[M-H]-	1-O-Gentisoyl-β-D-glucoside	Phenolic acids	Phenolic acids	23445-11-6	2	157520	103220	232130	159540	295700	284860	2649900	2771500	2164500	918310	974030	900710	677920	444450	731760
Zmtn001661	315.11	153.02	316.116	C14H20O8	[M-H]-	Vanilloloside	Phenolic acids	Phenolic acids	74950-96-2	2	105510	74219	145840	105340	194070	172860	1749400	1787100	1407600	593560	663260	608590	434060	327920	477740
Hmtn001120	315.11	153.06	316.116	C14H20O8	[M-H]-	5-(2-Hydroxyethyl)-2-O-glucosylphenol	Phenolic acids	Phenolic acids	-	3	311680	316750	229480	551420	548860	491100	1782800	1969200	1894300	579830	592260	549830	671730	631640	745020
MWSHY0151	319.04	273.04	318.038	C15H10O8	[M+H]+	Quercetagetin; 3,3',4',5,6,7-Hexahydroxyflavone	Flavonoids	Flavonols	90-18-6	2	1437900	1440900	1164900	2215200	2156000	2218100	2608700	3007400	3131900	3133100	2670500	2864200	1104300	1076200	1149400
mws0582	322.11	130	321.099	C11H19N3O6S	[M+H]+	S-(Methyl)glutathione	Amino acids and derivatives	Amino acids and derivatives	2922-56-7	3	59113	58771	83073	58814	27607	35700	30080	41591	78373	50284	21566	77676	72345	31434	59859
MWS20199	323.04	153.02	322.032	C14H10O9	[M+H]+	Digallic acid	Phenolic acids	Phenolic acids	536-08-3	3	39592	17297	27947	55678	58112	63298	13996	19537	14610	101320	70121	119040	24970	25567	27801
mws0393	325.19	160	324.184	C20H24O2N2	[M+H]+	Quinine	Alkaloids	Quinoline alkaloids	130-95-0	2	19184	12806	22139	23429	11357	4944	15631	17714	7862.4	8572.5	18466	18525	12834	12112	24790
mws0983	326.31	62.06	325.298	C20H39NO2	[M+H]+	N-Oleoylethanolamine	Alkaloids	Alkaloids	111-58-0	1	23213000	25485000	23467000	17669000	14937000	13584000	20996000	22818000	24026000	8075500	9005400	7629100	9597200	9209800	8515500
Hmhn003067	325.09	119.05	326.1	C15H18O8	[M-H]-	Phenylpropionic acid-O-β-D-glucopyranoside	Phenolic acids	Phenolic acids	-	3	14429	16058	14288	31550	9646.5	13221	37179	34196	29886	13005	6090.3	13470	12574	12491	5580.8
Lmsn003111	325.09	145.03	326.1	C15H18O8	[M-H]-	1-O-p-Coumaroyl-β-D-glucose	Phenolic acids	Phenolic acids	7139-64-2	3	45689	91606	43319	74729	63024	36685	20055	17900	51008	56750	19616	26379	74490	69065	105200
Lmqn000351	325.11	59.01	326.121	C12H22O10	[M-H]-	Rutinose	Others	Saccharides and Alcohols	90-74-4	3	217490	186340	319350	155940	167040	139450	289960	281020	271300	185660	213060	219900	494820	361980	396000
mws0884	328.05	134.2	329.053	C10H12N5O6P	[M-H]-	Cyclic 3',5'-Adenylic acid	Nucleotides and derivatives	Nucleotides and derivatives	60-92-4	3	6093.1	7596.1	8914.4	12778	9851.5	10605	10379	12597	11696	29428	24425	26829	2795	5460.8	3903
Zmhn001883	329.09	209.04	330.095	C14H18O9	[M-H]-	Vanillic acid-4-O-glucoside	Phenolic acids	Phenolic acids	32142-31-7	2	46989	39659	32552	39534	41313	37294	80264	80069	79020	87821	79710	98152	25111	32695	1322.3
Lmtn002565	329.11	167.03	330.095	C14H18O9	[M-H]-	1-O-Vanilloyl-D-Glucose	Phenolic acids	Phenolic acids	-	1	545850	546860	470840	1092500	1082700	1086100	2364400	2174800	2299800	1726000	1613500	1729400	514350	527400	587150
Jmyn006479	329.1	139.04	330.11	C18H18O6	[M-H]-	Polygonatone C	Steroids	Steroidal saponins	-	3	28638	19191	29045	22584	29989	26906	34178	26385	28193	32249	35189	27111	30057	30169	30119
pmn001694	329.23	229.15	330.241	C18H34O5	[M-H]-	9,10,13-Trihydroxy-11-Octadecenoic Acid	Lipids	Free fatty acids	29907-57-1	3	33448	35558	32480	41503	49926	41479	51942	45283	45443	51171	47351	56419	32248	38928	30540
pmp001284	331.28	313.27	330.277	C19H38O4	[M+H]+	Monopalmitin	Lipids	Glycerol ester	542-44-9	1	385540	421760	403280	428330	369440	468680	347390	402560	294190	319530	363520	334990	323200	333610	310980
pme3184	332.08	136	331.068	C10H14N5O6P	[M+H]+	2'-Deoxyadenosine-5'-monophosphate	Nucleotides and derivatives	Nucleotides and derivatives	653-63-4	2	391650	398300	361730	384060	320120	309810	438690	470560	458500	406340	387150	380940	504490	513540	467320
pmb0789	332.13	152.07	331.127	C14H21NO8	[M+H]+	Pyridoxine-5'-O-glucoside	Others	Vitamin	-	3	1439900	1279400	1381200	1249700	1205800	1092300	1513800	1494000	1525600	1198100	1120500	1231100	1540200	1512700	1562900
pmc0066	333.05	137.05	332.052	C10H13N4O7P	[M+H]+	2'-Deoxyinosine-5'-monophosphate	Nucleotides and derivatives	Nucleotides and derivatives	3393-18-8	3	2065000	2145600	2040000	2065300	1919000	2385500	5675900	6448100	5820700	1560400	1520800	1762100	1624300	1406300	1401900
Lmfn000604	331.07	169.01	332.074	C13H16O10	[M-H]-	6-O-Galloyl-D-glucose	Phenolic acids	Phenolic acids	13186-19-1	2	20379	18619	29689	29457	39671	28237	1502200	1490300	1543200	71339	53293	65552	30632	43400	34058
Jmwn002117	331.1	153.02	332.111	C14H20O9	[M-H]-	2-(3,4-dihydroxyphenyl) ethanediol 1-O-β-D-glucopyranoside	Phenolic acids	Phenolic acids	-	1	146740	163200	106620	210240	206710	216150	1377200	1434300	1396800	46586	61511	52085	364130	354510	381860
pmn001421	337.09	191.05	338.1	C16H18O8	[M-H]-	3-O-p-Coumaroylquinic acid	Phenolic acids	Phenolic acids	87099-71-6	3	104660	75702	90746	82764	94322	78282	42551	23257	38547	47774	78794	22030	32724	26280	28476
Zmyn000083	338.99	78.96	339.996	C6H14O12P2	[M-H]-	D-Glucose 1,6-bisphosphate	Others	Saccharides and Alcohols	10139-18-1	1	744970	809160	537050	683440	759490	694750	930240	870610	935160	1025300	992250	1001500	1476700	1470400	1525100
pma0149	341.08	207.07	340.079	C15H16O9	[M+H]+	Sinapoyl malate	Phenolic acids	Phenolic acids	92344-58-6	3	14031	16236	12822	27046	15214	20410	10307	20999	14000	18290	13338	14052	13437	11357	9788
pmf0400	339.33	183.2	340.334	C22H44O2	[M-H]-	Docosanoic acid (Behenic acid)	Lipids	Free fatty acids	112-85-6	3	30997	53203	90966	111540	87386	38538	155110	48573	54681	192840	210260	58733	87891	93098	46020
Jmwn002620	341.09	161.02	342.095	C15H18O9	[M-H]-	Vanillic Acid-4-O-Glucuronide	Phenolic acids	Phenolic acids	-	3	8830.5	6931.8	4335.1	31996	38581	53443	29253	33137	25177	2348.4	11634	8361.9	15247	33369	33346
Lmsn002548	341.09	161.02	342.095	C15H18O9	[M-H]-	1-O-Caffeoyl-β-D-glucose	Phenolic acids	Phenolic acids	14364-08-0	3	15988	12708	6370.6	48366	49464	48433	27873	35092	28781	21172	31629	22816	42338	42312	37835
Zmhn001793	341.09	179.03	342.096	C15H18O9	[M-H]-	6-O-Caffeoyl-D-glucose	Phenolic acids	Phenolic acids	-	2	568930	644420	417050	313500	332910	334300	2509000	2337300	2153300	414920	345680	417040	918070	998550	979480
Lmsn000381	341.11	89.02	342.116	C12H22O11	[M-H]-	D-Maltose	Others	Saccharides and Alcohols	69-79-4	1	8620000	8252200	7153200	6743200	9855600	8068200	7753500	7773300	6635200	5817700	6711400	7284300	8846400	11233000	6696900
pme0519	341.11	119.03	342.116	C12H22O11	[M-H]-	D-Sucrose	Others	Saccharides and Alcohols	57-50-1	1	11960000	9823400	9006000	11128000	10344000	12711000	8984300	9339900	6801900	9172700	8812300	8185700	13564000	14191000	10417000
mws5038	341.11	89.02	342.116	C12H22O11	[M-H]-	Isomaltulose	Others	Saccharides and Alcohols	13718-94-0	1	9413400	8580400	8187100	8131800	7814400	8152400	7386600	7923100	6304400	7614800	7117800	7166500	8793000	12874000	7826100
mws0264	341.11	119	342.116	C12H22O11	[M-H]-	D-Trehalose	Others	Saccharides and Alcohols	99-20-7	1	4260100	4531500	4219600	4599600	4292000	4637000	3690500	3824900	3443700	3565900	4018300	3144800	4827600	6557800	4354800
mws1080	341.11	179	342.116	C12H22O11	[M-H]-	Galactinol	Others	Saccharides and Alcohols	3687-64-7	1	20766000	16224000	16431000	17539000	19480000	20482000	16169000	15972000	12949000	14034000	17906000	15197000	23004000	22560000	20505000
MWSmce203	341.12	73.03	342.116	C12H22O11	[M-H]-	D-Cellobiose	Others	Saccharides and Alcohols	528-50-7	3	108040	92143	90808	88500	64652	128840	100280	94492	85583	69288	89030	74599	104400	105230	78237
mws0906	341.12	179	342.131	C16H22O8	[M-H]-	Coniferin	Phenolic acids	Phenolic acids	531-29-3	3	601040	583460	447950	452990	321780	295880	2747100	2257800	2106200	504850	472150	502450	812130	1048800	921100
HJAP050	344.15	177.05	343.142	C19H21NO5	[M+H]+	N-Feruloyl-3-methoxytyramine	Alkaloids	Phenolamine	78510-19-7	1	6201.7	4643.7	7011.1	462100	487690	357400	914720	816610	827460	15296	13171	15250	6928.4	5124.5	4469.5
Hmjp006104	344.15	177.05	343.142	C19H21NO5	[M+H]+	N-Cis-Feruloyl-3'-O-methyldopamine	Alkaloids	Phenolamine	-	1	7514.2	6573.9	8228.4	439300	505490	390800	844860	784350	794160	13141	13157	13682	7856.8	6704.4	6001.4
Hmjp005906	344.15	177.05	343.142	C19H21NO5	[M+H]+	N-Trans-Feruloyl-3'-O-methyldopamine	Alkaloids	Phenolamine	-	1	5648.5	4517.4	9020.5	451160	474500	382450	880000	761640	836790	12198	11033	14023	10385	5660.8	11770
Lmmn000774	343.1	181.05	344.111	C15H20O9	[M-H]-	Dihydrocaffeoylglucose	Phenolic acids	Phenolic acids	-	3	29398	24457	24764	18440	20071	28433	30036	38156	29993	32042	32472	25795	34475	27388	32467
MWS1983	343.12	89.03	344.132	C12H24O11	[M-H]-	Maltitol	Others	Saccharides and Alcohols	585-88-6	2	194510	172720	242240	200570	113190	250310	183550	164430	97926	160870	124770	167570	231000	223330	164840
pmb0981	348.07	136	347.063	C10H14N5O7P	[M+H]+	Adenosine 5'-monophosphate	Nucleotides and derivatives	Nucleotides and derivatives	61-19-8	3	71938	64833	77920	41927	45229	30504	65125	87185	71065	39573	25093	31172	40508	52968	51721
Lmhp011562	353.27	261.22	352.261	C21H36O4	[M+H]+	1-α-Linolenoyl-glycerol	Lipids	Glycerol ester	-	3	40237	48262	48046	43712	36508	18962	33533	35489	40526	32993	38422	38546	30348	36859	36357
Lmhp011388	353.27	261.22	352.261	C21H36O4	[M+H]+	2-α-Linolenoyl-glycerol	Lipids	Glycerol ester	55268-58-1	3	37258	46580	40494	40245	40883	27594	41048	35641	33161	33302	44210	40433	31390	40463	42311
mws2108	353.09	191.05	354.095	C16H18O9	[M-H]-	Cryptochlorogenic acid (4-O-Caffeoylquinic acid)	Phenolic acids	Phenolic acids	905-99-7	1	319860	331410	293460	5517500	4213800	3871300	63063	57665	64994	4390200	4449500	3580200	1585400	1533600	1758100
mws0178	353.09	191.01	354.095	C16H18O9	[M-H]-	Chlorogenic acid (3-O-Caffeoylquinic acid)	Phenolic acids	Phenolic acids	327-97-9	1	528270	532790	553300	8515600	7938900	6590200	103030	87441	99651	6114800	6595800	5943700	2531900	2417300	2526300
Lmhp112042	355.28	263.24	354.277	C21H38O4	[M+H]+	1-Linoleoylglycerol	Lipids	Glycerol ester	2277-28-3	3	20254	25191	18858	21419	17514	15667	20726	20972	21225	19912	18384	16581	17144	16460	17265
Lmhp012042	355.28	263.24	354.277	C21H38O4	[M+H]+	2-Linoleoylglycerol	Lipids	Glycerol ester	3443-82-1	3	20891	24290	21551	22844	17733	16972	21125	22860	20633	18430	17044	18396	15747	16686	15466
Zmhn002422	355.1	193.05	356.11	C16H20O9	[M-H]-	1-O-Feruloyl-D-Glucose	Phenolic acids	Phenolic acids	-	1	1229500	1321200	957000	1505300	1639900	1461700	999010	1016700	918690	742430	657010	647570	522390	517860	524570
pmb0296	357.3	265.4	356.293	C21H40O4	[M+H]+	1-Oleoyl-Sn-Glycerol	Lipids	Glycerol ester	129784-87-8	3	8675.5	10582	11012	12958	6911.9	10215	10197	9537.8	8939.7	12533	11099	16968	5291.1	6289.3	2418.1
Jmyn002224	357.12	135.04	358.126	C16H22O9	[M-H]-	glucoacetosyringone	Phenolic acids	Phenolic acids	86402-41-7	2	9311.3	12640	4418.3	21901	23818	15061	22946	27448	28768	23077	21883	29504	3952.5	3043	8636.1
Lmsp004450	359.15	131.05	358.142	C20H22O6	[M+H]+	Dehydrodiconiferyl alcohol	Phenolic acids	Phenolic acids	97465-82-2	3	24235	16320	19011	37105	18671	39023	21208	12492	31698	18922	13268	15654	21078	24806	42042
pme0085	359.08	196.7	360.084	C18H16O8	[M-H]-	Rosmarinic acid	Phenolic acids	Phenolic acids	537-15-5	2	29118	27600	23288	28472	45468	23290	13602	22003	9540.8	20087	35646	35698	30393	28497	26006
pmb3107	359.1	182.1	360.106	C15H20O10	[M-H]-	Glucosyringic Acid	Phenolic acids	Phenolic acids	-	1	857930	794440	621760	959610	1033300	947430	553610	586870	598640	261080	260510	221710	1054300	1011700	1032200
Hmmn003964	359.13	197.08	360.142	C16H24O9	[M-H]-	7-Deoxyloganic acid	Terpenoids	Monoterpenoids	22487-36-1	2	49828	56204	52394	41179	53202	43354	48043	42678	33592	64906	48382	42631	48484	42756	48832
pmb0964	366.2	204.1	365.17	C16H23N5O5	[M+H]+	Isopentenyladenine-7-N-glucoside	Nucleotides and derivatives	Nucleotides and derivatives	-	3	178340	201740	186810	189540	205980	194060	150250	167540	163270	158980	156740	163440	100500	113970	102750
mws0055	373.13	343.09	372.121	C20H20O7	[M+H]+	4',5,6,7,8-Pentamethoxyflavone	Flavonoids	Flavones	481-53-8	3	534200	577170	581710	584760	568870	568440	607730	631790	587250	574350	519570	535990	592690	549220	572380
pmp000695	375.13	177.05	374.121	C16H22O10	[M+H]+	Swertiamarin	Terpenoids	Monoterpenoids	17388-39-5	3	110740	144620	123920	139280	189460	161100	54046	73618	80300	91913	85011	73540	71115	50480	45490
mws0232	377.15	243	376.138	C17H20N4O6	[M+H]+	Riboflavin (Vitamin B2)	Others	Vitamin	83-88-5	3	59738	45235	50744	68901	79097	58139	109140	136750	118120	93642	91867	86659	69752	60367	64479
pme3337	384.12	252	383.108	C14H17N5O8	[M+H]+	Succinyladenosine	Nucleotides and derivatives	Nucleotides and derivatives	4542-23-8	3	258000	211210	230550	243810	228840	178250	144840	185010	181180	208790	237240	257290	165080	164220	193200
HJN003	385.11	223.06	386.122	C17H22O10	[M-H]-	1-O-Sinapoyl-D-glucose	Phenolic acids	Phenolic acids	-	2	513770	417750	420470	517380	539560	512310	467130	522490	458930	353590	328800	347910	1444900	1415100	1434400
pmn001423	385.19	223.13	386.194	C19H30O8	[M-H]-	Roseoside	Others	Others	54835-70-0	2	146980	165800	128970	135420	133800	147790	74460	97552	83492	173590	148570	156350	318570	350950	354750
pmp000113	389.12	359.08	388.116	C20H20O8	[M+H]+	5-Hydroxy-6,7,8,3',4'-pentamethoxyflavone	Flavonoids	Flavones	2174-59-6	3	5303.7	4348.9	5668.7	3753.7	4951.9	4106.9	3611.4	5279.7	3743.5	4587	3561.4	4101	3989.7	4894.9	5429
Jmbp006554	389.12	359.07	388.116	C20H20O8	[M+H]+	ethyl rosmarinate	Phenolic acids	Phenolic acids	-	3	4771.3	5405.1	4910.5	6750.6	6618.9	3925.9	5605.2	8426.8	5646.9	5277.9	4670.9	4658	5029.9	7239.2	5391.9
mws1565	389.14	209.08	388.137	C17H24O10	[M+H]+	Geniposide	Terpenoids	Monoterpenoids	24512-63-8	3	22316	28566	34843	36271	29586	14180	35836	12028	14892	11643	3679.3	14687	179310	209750	192330
Zmhn001970	389.12	227.08	390.131	C20H22O8	[M-H]-	Piceid	Others	Stilbene	27208-80-6	2	130660	95901	74452	117430	92915	120660	139170	192290	231750	104740	114120	142370	99272	76496	65786
pmb0489	397.2	147.04	396.19	C19H28N2O7	[M+H]+	N-Glucosyl-p-coumaroylputrescine	Alkaloids	Phenolamine	-	3	186450	308650	687440	418060	292000	240000	207300	433870	384830	186800	280120	278160	418460	226370	185800
pmc0281	400.15	136.11	399.139	C15H21N5O8	[M+H]+	Ribosyladenosine	Nucleotides and derivatives	Nucleotides and derivatives	-	3	22393	29515	26940	39362	37519	35036	26652	20765	37111	38300	36532	29811	39918	43568	39838
pmf0248	403.36	373.1	402.35	C27H46O2	[M+H]+	Delta-Tocopherol	Others	Vitamin	119-13-1	3	12669	12302	13695	11256	13692	12453	13665	13207	9880.5	14008	10997	10651	10769	9048.2	12732
pme3007	402.99	159	404.002	C9H14N2O12P2	[M-H]-	Uridine 5'-diphosphate	Nucleotides and derivatives	Nucleotides and derivatives	27821-45-0	3	79000	99829	74505	134330	144120	134970	111430	105110	133350	205390	215320	195200	114190	118090	113910
pmn001394	405.12	243.1	406.126	C20H22O9	[M-H]-	2,3,5,4'-Tetrahydroxystilbene-2-O-glucoside	Others	Stilbene	82373-94-2	3	120560	132800	91778	150980	92311	139680	152260	156170	142690	123040	168420	162940	112980	82363	71064
pmn001399	405.12	243.1	406.126	C20H22O9	[M-H]-	2,4,6,4'-Tetrahydroxy-stilbene-2-O-glucoside	Others	Stilbene	-	3	162330	126960	114100	161480	107190	138920	145030	177440	133490	110520	189400	164820	94958	82669	107010
Zmhn001746	405.12	243.07	406.127	C20H22O9	[M-H]-	Piceatannol-3'-O-glucoside	Others	Stilbene	94356-26-0	3	120320	138320	97773	149580	140500	142150	153320	196720	168210	154770	169580	205660	76548	99064	145090
Lmyn002435	415.16	253.07	416.168	C19H28O10	[M-H]-	Hydrangeifolin I	Phenolic acids	Phenolic acids	-	3	11447	10240	2410	21256	16121	18968	10364	5840.5	6842	9639.8	25543	17134	8797.2	10218	19681
mws1514	417.34	273.22	416.329	C27H44O3	[M+H]+	Sarsasapogenin	Steroids	Steroidal saponins	126-19-2	3	725.18	1055.2	1027.4	1336.2	1854.9	1407.2	1389.1	325.48	1808.6	1102.8	1357.8	1366	1006.7	1304.1	827.16
MWS20152	417.16	402.1	418.163	C22H26O8	[M-H]-	Syringaresinol	Lignans and Coumarins	Lignans	21453-71-4	1	6761.6	4909.8	4217.6	15076	23004	13399	858150	863690	813240	4902.8	3371.1	3382.6	5603.3	3013	7844.5
mws2523	421.08	241.1	422.083	C12H23O14P	[M-H]-	Trehalose 6-phosphate	Others	Saccharides and Alcohols	4484-88-2	3	44971	35754	24580	39862	56301	37298	44574	50447	49171	80392	97108	60987	21108	42078	36894
Lmhp008337	426.26	285.24	425.254	C19H40NO7P	[M+H]+	LysoPE 14:0 (2n isomer)	Lipids	LPE	-	3	4566.6	3605.1	3993.6	6185.7	6122	6148.2	7430.4	6132.3	7099.7	7788.4	4796.9	6145.2	2854.4	3479.3	3194.8
pmb0864	426.26	285.24	425.254	C19H40NO7P	[M+H]+	LysoPE 14:0	Lipids	LPE	-	3	1908.9	2749.9	3549.3	5743	5239.3	3805.1	5862	5674.1	5547.4	6048.6	6409.6	6992.9	2982.5	3499.8	3197.1
pmf0085	427.39	345	426.386	C30H50O	[M+H]+	Cycloartenol	Terpenoids	Triterpene	469-38-5	3	3687.6	4276	2887.9	3718.6	4214.2	2687	3169.2	4186.6	4504.4	4178.4	4892.1	4164.7	4267.4	5311.3	4615.9
pmp000436	427.39	409.38	426.386	C30H50O	[M+H]+	Taraxerol	Terpenoids	Triterpene	127-22-0	3	9747.3	6272	6228	6261	8167.3	6119.6	10167	6867.7	7648.1	988.26	715.82	1813.6	7867.5	13098	10939
MWSHY0181	433.11	313.07	432.106	C21H20O10	[M+H]+	Apigenin-8-C-Glucoside (Vitexin)	Flavonoids	Flavonoid carbonoside	3681-93-4	2	11199	12778	15880	17562	6365	10008	30212	18423	31012	40064	43094	38410	61584	50880	31192
mws1434	431.1	311	432.106	C21H20O10	[M-H]-	Apigenin-6-C-glucoside (Isovitexin)	Flavonoids	Flavonoid carbonoside	38953-85-4	1	43328	37604	36510	59500	45956	56333	70812	72558	62168	106270	124020	101170	135530	170930	156760
MWS20149	433.11	271.07	432.106	C21H20O10	[M+H]+	Apigenin-7-O-α-D-glucopyranoside	Flavonoids	Flavones	-	3	121380	114310	111080	138340	142630	129110	175740	139100	192740	130020	127180	121570	148550	150080	170180
Lmsn002494	433.04	301	434.049	C19H14O12	[M-H]-	Ellagic acid-4-O-Xyloside	Tannins	Tannin	139163-18-1	3	108540	89035	61893	74441	84440	80902	172710	159580	161180	132200	109260	139300	36754	34173	47993
Lmdp003509	435.09	303.06	434.085	C20H18O11	[M+H]+	Quercetin-3-O-xyloside (Reynoutrin)	Flavonoids	Flavonols	549-32-6	3	144720	121790	160840	149240	76792	99696	248650	258220	266760	218010	232110	247310	53548	76114	48316
mws4183	433.08	300.03	434.085	C20H18O11	[M-H]-	Quercetin-3-O-arabinoside (Guaijaverin)	Flavonoids	Flavonols	22255-13-6	2	44682	30142	21487	35255	38524	38818	72949	88499	63790	50842	66837	64733	12152	16927	11549
mws1179	433.11	271	434.121	C21H22O10	[M-H]-	Naringenin-7-O-glucoside (Prunin)	Flavonoids	Flavanones	529-55-5	1	298210	248790	219420	284350	285870	289570	544270	680680	597480	244970	214070	212360	442670	404150	414730
Cmzn005251	433.11	271.06	434.121	C21H22O10	[M-H]-	6-O-Caffeoylarbutin	Phenolic acids	Phenolic acids	136172-60-6	2	22523	34968	13740	29414	26477	37990	46816	44761	35832	29764	26945	44716	29092	33338	10805
HJN087	433.12	271.06	434.121	C21H22O10	[M-H]-	Naringenin-4'-O-glucoside	Flavonoids	Flavanones	-	1	39878	42890	9854.8	53489	36957	41909	177240	142570	163410	46840	44395	35300	36032	31303	31175
Lmfn004093	435.13	315.09	436.137	C21H24O10	[M-H]-	Phloretin-4'-O-glucoside (Trilobatin)	Flavonoids	Chalcones	4192-90-9	1	1008800	887190	704350	1333100	1274000	1472900	1785600	1909500	1939800	1130600	1361300	1106300	747550	916230	730340
mws2118	435.13	166.7	436.137	C21H24O10	[M-H]-	Phloretin-2'-O-glucoside (Phlorizin)	Flavonoids	Chalcones	60-81-1	1	73959	97567	55767	108560	132180	109740	189520	173590	186280	86923	75823	100360	107170	75366	98072
pmb0503	439.22	147.04	438.211	C20H30N4O7	[M+H]+	N-(4'-O-glycosyl)-p-coumaroyl agmatine	Alkaloids	Phenolamine	-	3	122240	144640	141730	128360	135120	95809	70032	50955	77443	56074	61948	47908	101790	91532	92284
Lmhp008885	440.28	299.26	439.27	C20H42NO7P	[M+H]+	LysoPE 15:0 (2n isomer)	Lipids	LPE	-	3	2278.7	5410.7	4312.3	9710.2	8011.5	7737.3	8145.8	8968.9	3803.9	6455.5	3298.9	4424.1	5685.3	4930.5	4410.4
Lmhp009187	440.28	299.26	439.27	C20H42NO7P	[M+H]+	LysoPE 15:0	Lipids	LPE	-	3	22462	21586	21195	35131	34971	30731	34373	35069	31877	26510	27345	25507	16558	12759	13015
mws0430	440.13	311.09	441.14	C19H19N7O6	[M-H]-	Folic acid	Others	Vitamin	59-30-3	3	24352	17168	18061	23327	25959	24930	15183	8941.5	11299	32143	25846	29784	53081	41055	49354
mws0355	441.08	169.02	442.09	C22H18O10	[M-H]-	Catechin gallate	Flavonoids	Flavanols	130405-40-2	1	13895	92729	12251	14558	83088	27765	16774	9967	7845.8	67641	624500	16824	23562	19776	247040
mws1397	441.08	169	442.09	C22H18O10	[M-H]-	Epicatechin gallate	Flavonoids	Flavanols	1257-08-5	1	20004	85505	18814	22814	65845	31172	11679	9693	4575.5	103910	631100	7746	27424	8689.2	256710
pme1014	445.3	341.3	444.303	C31H40O2	[M+H]+	Menatetrenone (Vitamin K2)	Others	Vitamin	11032-49-8	3	419170	414070	448320	329900	337940	331080	346510	301120	342260	503870	434490	429670	324650	322200	309240
pmn001338	445.08	283	446.085	C21H18O11	[M-H]-	Rhein-8-O-glucoside	Quinones	Anthraquinone	34298-86-7	3	113760	118790	82919	146560	139170	133870	184300	241800	213180	96597	86315	63680	132880	110850	125200
Hmcp002316	449.11	317.06	448.1	C21H20O11	[M+H]+	Isorhamnetin-3-O-arabinoside	Flavonoids	Flavonols	-	2	99131	103160	93208	138040	166760	132780	59719	61192	55452	166510	139320	149530	42872	46600	40068
Xmyp005654	449.11	287.06	448.101	C21H20O11	[M+H]+	Kaempferol-4'-O-glucoside	Flavonoids	Flavonols	-	1	14633000	13315000	14965000	18366000	18200000	18277000	23372000	23360000	23882000	24642000	22863000	22472000	10941000	10303000	10797000
Zmhn001905	447.09	285.04	448.101	C21H20O11	[M-H]-	HydroxyAloe-emodin-8-O-glucoside	Quinones	Anthraquinone	-	3	4304800	3963000	2833200	5500000	5662500	5699000	7893600	7993600	8276800	8832200	7043900	7777800	2699900	2968500	3127600
MWSHY0136	449.11	287.06	448.101	C21H20O11	[M+H]+	Kaempferol-3-O-glucoside (Astragalin)	Flavonoids	Flavonols	480-10-4	1	35948000	35539000	33342000	40984000	38979000	39036000	37044000	39701000	40096000	42369000	39673000	42713000	19194000	17507000	19982000
MWSHY0104	449.11	287.06	448.101	C21H20O11	[M+H]+	Luteolin-7-O-glucoside (Cynaroside)	Flavonoids	Flavones	5373-11-5	1	14170000	14144000	14855000	17959000	17796000	17698000	24963000	23825000	24025000	22743000	24325000	23526000	11205000	10869000	11049000
MWS20147	449.11	287.06	448.101	C21H20O11	[M+H]+	Luteolin-3'-O-glucoside	Flavonoids	Flavones	5154-41-6	1	33446000	32156000	32328000	37979000	36631000	35092000	35541000	38223000	39359000	41075000	38307000	37852000	17120000	17556000	17932000
mws0089	447.09	285.04	448.101	C21H20O11	[M-H]-	Kaempferol-7-O-glucoside	Flavonoids	Flavonols	16290-07-6	1	12360000	11936000	9087600	14651000	13510000	15086000	13704000	12592000	12855000	13041000	13184000	16774000	5935100	6537600	6984200
mws0913	447.09	285	448.101	C21H20O11	[M-H]-	Kaempferol-3-O-galactoside (Trifolin)	Flavonoids	Flavonols	23627-87-4	1	4783900	5087300	3574900	6259700	6393400	5672300	8372300	9511400	9006300	7631400	8493500	7551300	3318100	3181300	3412100
mws1361	449.11	151	450.116	C21H22O11	[M-H]-	Taxifolin-3-O-rhamnoside (Astilbin)	Flavonoids	Flavanonols	29838-67-3	3	31955	59335	28017	51993	39542	38143	209380	196940	192510	110570	114410	153720	95353	105000	108800
mws0057	451.12	289	450.116	C21H22O11	[M+H]+	Eriodictyol-7-O-glucoside	Flavonoids	Flavanones	38965-51-4	2	18324	56064	33816	36665	19136	16711	99052	90708	87380	60873	56906	92415	67596	56268	65284
MWSHY0130	451.12	305.07	450.116	C21H22O11	[M+H]+	Taxifolin 7-O-rhamnoside	Flavonoids	Flavanonols	137592-12-2	3	35928	51226	46261	49740	39451	34630	10812	17754	14632	67034	53892	38298	37071	29232	49672
Lmtn002796	449.1	287.05	450.116	C21H22O11	[M-H]-	Aromadendrin-7-O-glucoside	Flavonoids	Flavanonols	28189-90-4	2	75574	52833	47432	104570	109280	95861	100790	136770	134340	164220	155510	118570	147960	147620	132190
Lmqn005404	451.09	331.07	452.095	C20H20O12	[M-H]-	4-Hydroxybenzoyl-1-O-(6''-O-galloyl)glucoside	Phenolic acids	Phenolic acids	-	3	3102.3	4012.7	1905.9	3666.4	1599.7	1926.3	4782.8	4618.4	4289.9	2356.7	2676.1	4455.8	3308.8	4773.8	3192.8
pmd0160	454.29	313.27	453.286	C21H44NO7P	[M+H]+	LysoPE 16:0 (2n isomer)	Lipids	LPE	-	3	744510	743580	732260	1417100	1338800	1143100	1228400	1140000	1133400	1304900	1261100	1226400	589560	559170	549230
pmb0876	454.29	313.27	453.286	C21H44NO7P	[M+H]+	LysoPE 16:0	Lipids	LPE	53862-35-4	1	734910	756320	756050	1467800	1366100	1186800	1248800	1250100	1244400	1285700	1312900	1228700	599480	602630	617330
MWS5083	455.1	96.97	456.105	C17H21N4O9P	[M-H]-	Flavin Single Nucleotide (FMN)	Nucleotides and derivatives	Nucleotides and derivatives	6184-17-4	2	59503	58678	23930	64946	65458	56453	102560	85221	76620	111460	115740	91555	41514	25206	37948
HJN110	455.36	455.36	456.36	C30H48O3	[M-H]-	Betulinic acid	Terpenoids	Triterpene	472-15-1	3	9	9	9	67228	11133	4705.9	108760	110860	137110	195380	172020	203950	81964	99806	100860
pmn001700	455.35	455.35	456.36	C30H48O3	[M-H]-	24,30-Dihydroxy-12(13)-enolupinol	Terpenoids	Triterpene	-	1	6661.2	2862.6	618.51	77648	14408	6190.4	91333	108440	125210	199370	157340	175010	76954	97076	96192
mws4053	455.35	455.35	456.36	C30H48O3	[M-H]-	Ursolic acid	Terpenoids	Triterpene	77-52-1	3	2814.8	1628.4	1925.6	82126	9543.4	1738.2	100400	126340	129390	209660	179600	198580	89491	99009	96456
pmb0464	458.1	116.3	457.143	C16H27NO14	[M+H]+	L-Aspartic acid-O-diglucoside	Amino acids and derivatives	Amino acids and derivatives	-	3	162920	126620	93331	83876	80820	153770	141640	273890	172700	200070	331770	232300	169060	153510	205550
mws0034	457.08	169.01	458.085	C22H18O11	[M-H]-	Epigallocatechin-3-gallate	Flavonoids	Flavanols	989-51-5	1	20775	128110	17127	21556	106290	51037	23043	13179	2809.5	145850	2005300	28675	32044	35644	529920
mws2220	457.08	169.02	458.085	C22H18O11	[M-H]-	Gallocatechin 3-O-gallate	Flavonoids	Flavanols	5127-64-0	1	37592	129810	24202	32847	102080	68778	27444	5641.5	6580.5	201960	2161100	31329	47634	30761	492340
pmb2654	460.1	117.9	461.153	C19H27NO12	[M-H]-	Anthranilate-1-O-Sophoroside	Phenolic acids	Phenolic acids	-	3	10150000	7561300	8447300	9172000	10524000	11003000	4803600	4301900	3700800	11511000	12084000	12109000	14778000	13690000	13240000
pmb2999	461.11	299.1	462.116	C22H22O11	[M-H]-	Chrysoeriol-5-O-glucoside	Flavonoids	Flavones	-	3	1810400	1725000	1458100	2407400	2724100	2155900	4847100	4045300	4432200	3508600	3469300	3406000	1479800	1363700	1522100
pmp000579	463.12	301.07	462.116	C22H22O11	[M+H]+	Diosmetin-7-O-galactoside	Flavonoids	Flavones	-	2	86890	115860	112340	188740	179090	158910	175600	228530	190540	157990	195330	173790	142240	84650	104940
MWSslk237	463.13	301.09	462.116	C22H22O11	[M+H]+	Homoplantaginin	Flavonoids	Flavones	17680-84-1	2	125520	132940	133540	216450	169170	194930	195110	219240	188260	157240	214230	194090	120860	77051	129550
Hmmp004965	463.12	301.07	462.116	C22H22O11	[M+H]+	Diosmetin-7-O-glucoside	Flavonoids	Flavones	20126-59-4	2	101960	129590	85145	186110	188170	178720	167430	187420	197670	160000	220390	192310	117980	132320	121030
Hmgn001278	461.17	315.1	462.174	C20H30O12	[M-H]-	Verbasoside	Phenolic acids	Phenolic acids	61548-34-3	3	11989	11960	12784	13350	13024	18657	35341	35038	27961	24313	28441	36614	12289	7810.2	13797
Hmdn001667	463.05	300.99	464.06	C20H16O13	[M-H]-	Ellagic acid-4-O-glucoside	Tannins	Tannin	-	2	1403700	2732300	1260000	2518300	2150000	1341700	2218900	2169100	1689400	2073600	1986000	1983900	2074400	1299900	668450
mws0856	463.09	301	464.095	C21H20O12	[M-H]-	Quercetin-4'-O-glucoside (Spiraeoside)	Flavonoids	Flavonols	20229-56-5	1	3598700	3916500	2697900	6059900	5750600	5710100	8893600	10473000	9159800	7893700	8431800	8302000	3985800	3769800	4039300
mws1329	463.09	301.03	464.095	C21H20O12	[M-H]-	Quercetin-7-O-glucoside	Flavonoids	Flavonols	491-50-9	1	3695000	3522000	3681900	3562100	3633200	3271600	4230500	4941600	4211400	3157000	4514600	3393400	2703900	2036400	2777100
Hmcn001884	463.09	301.03	464.095	C21H20O12	[M-H]-	6-Hydroxyluteolin 5-glucoside	Flavonoids	Flavones	-	1	20179000	20110000	15325000	27963000	28855000	26335000	45298000	41065000	39080000	38359000	35703000	36984000	18394000	17888000	20571000
MWSHY0046	465.1	303.05	464.095	C21H20O12	[M+H]+	Quercetin-3-O-glucoside (Isoquercitrin)	Flavonoids	Flavonols	482-35-9	1	31401000	36833000	36699000	49344000	46124000	42328000	57112000	54660000	59479000	53288000	52439000	53305000	30098000	31014000	30120000
MWSHY0113	465.1	303.06	464.095	C21H20O12	[M+H]+	Quercetin-3-O-galactoside (Hyperin)	Flavonoids	Flavonols	482-36-0	1	1467800	1257400	1452500	1985400	1869500	1773200	3177500	3362200	3326500	2527400	2284200	2374900	1017800	1025400	1004900
Lmzp002365	465.14	303.09	464.131	C22H24O11	[M+H]+	Hesperetin-7-O-glucoside	Flavonoids	Flavanones	31712-49-9	2	1826800	1347100	1373000	1815100	1390700	1781300	2029800	1725100	2304900	1981200	1994300	1926200	1005200	953430	1056000
Lmhp009769	466.29	325.27	465.286	C22H44NO7P	[M+H]+	LysoPE 17:1	Lipids	LPE	-	2	29266	25579	27894	68259	60459	51650	43951	36998	42573	39054	44236	42736	24612	21524	26511
Lmhp009464	466.29	325.27	465.286	C22H44NO7P	[M+H]+	LysoPE 17:1 (2n isomer)	Lipids	LPE	-	2	24866	22886	26648	68446	54036	49981	38132	35073	32025	43746	39808	44191	26869	25240	26774
Xmsn002700	465.13	303.06	466.111	C21H22O12	[M-H]-	Taxifolin-3'-O-glucoside	Flavonoids	Flavanonols	31106-05-5	2	565530	518370	424810	746310	881510	842960	1241200	1250800	1579700	1329400	1263000	1038200	609030	507040	523240
pmd0130	468.31	184.07	467.301	C22H46NO7P	[M+H]+	LysoPC 14:0	Lipids	LPC	20559-16-4	2	14750	12150	18958	19343	21597	22980	24256	22916	18754	23047	17062	16506	14276	14890	13168
pmb1912	474.17	327	473.166	C20H23N7O7	[M+H]+	10-Formyltetrahydrofolic Acid	Alkaloids	Alkaloids	2800-34-2	3	142540	144110	189460	197850	160060	147190	153610	135010	115270	136180	130080	127980	163780	157020	133660
pmn001727	474.18	312.12	475.184	C24H29NO9	[M-H]-	N-(4-O-(Glucosyl)-E-feruloyl)-tyramine	Alkaloids	Phenolamine	-	3	20859	27364	8226.2	5690.2	6391	6948.8	37750	35416	34132	5741.5	11208	6003.5	8906.2	8239.8	4217.5
Lmhp008589	476.28	335.26	475.27	C23H42NO7P	[M+H]+	LysoPE 18:3 (2n isomer)	Lipids	LPE	-	3	8202.8	10022	10671	22106	26773	16152	19374	23007	18284	19414	17955	18531	7790.3	7483.2	7209.8
Lmhp008801	476.28	335.26	475.27	C23H42NO7P	[M+H]+	LysoPE 18:3	Lipids	LPE	-	3	3982.7	11886	10770	17062	17241	14620	13037	17407	17851	11004	20321	16780	5140.2	5947.7	5325.5
pme1683	477.2	258	476.168	C18H32CaN2O10	[M+H]+	Calcium Pantothenate	Others	Vitamin	137-08-6	3	17838	27258	34601	19521	11899	12539	14410	12002	11990	22146	20669	17238	20017	25817	11933
pmb0881	478.29	337.27	477.286	C23H44NO7P	[M+H]+	LysoPE 18:2	Lipids	LPE	-	1	304120	305810	319570	699020	648670	593190	554080	602890	586880	680960	682780	664540	227370	209430	239660
pmb0874	478.29	337.27	477.286	C23H44NO7P	[M+H]+	LysoPE 18:2 (2n isomer)	Lipids	LPE	-	1	311110	331570	331220	751650	642130	619350	561030	606690	590180	689880	700780	664320	225500	236240	240060
Hmcp002207	479.12	317.06	478.111	C22H22O12	[M+H]+	Isorhamnetin-7-O-glucoside (Brassicin)	Flavonoids	Flavonols	6743-96-0	1	167080	163720	149000	352240	274130	318600	370560	381330	522830	405170	359710	344850	159290	164050	169890
Lmjp003044	479.12	317.06	478.111	C22H22O12	[M+H]+	Isorhamnetin-3-O-Glucoside	Flavonoids	Flavonols	5041-82-7	1	196460	183930	168040	396210	398120	361360	425800	396460	469500	420210	460740	416660	189530	192580	177600
Lmjp002906	479.12	317.07	478.111	C22H22O12	[M+H]+	Rhamnetin-3-O-Glucoside	Flavonoids	Flavonols	27875-34-9	1	6001000	6595900	5983800	11898000	12517000	12613000	14285000	12600000	13904000	15229000	14549000	14838000	6352600	6420400	6476000
Hmgp002036	479.12	317.06	478.112	C22H22O12	[M+H]+	Nepetin-7-O-glucoside(Nepitrin)	Flavonoids	Flavones	569-90-4	1	5953000	6177100	5877700	12193000	12558000	11781000	14350000	13725000	14433000	15841000	14994000	14053000	6903400	6338900	6273800
pmb2260	480.31	184.07	479.301	C23H46NO7P	[M+H]+	LysoPC 15:1	Lipids	LPC	-	3	2817.9	5761.5	5560	8825.5	9825.2	7050.1	7859.6	10175	10149	13355	10594	14496	5759.8	2821.1	3821.4
mws0289	480.31	339.29	479.301	C23H46NO7P	[M+H]+	LysoPE 18:1	Lipids	LPE	89576-29-4	1	295820	264510	311260	583300	506860	504200	388050	376390	379670	482640	498220	465140	238640	267510	230110
pmb0856	480.31	339.29	479.301	C23H46NO7P	[M+H]+	LysoPE 18:1 (2n isomer)	Lipids	LPE	-	1	177860	154940	159880	309120	314910	256530	231860	228200	196100	240560	273680	242800	147760	153630	132780
Lmdp002969	481.1	319.06	480.09	C21H20O13	[M+H]+	Myricetin-3-O-galactoside	Flavonoids	Flavonols	15648-86-9	3	813770	712950	569750	1262300	722270	1085300	542210	464190	872580	830910	1125400	760830	712480	519410	686580
Lmpp003465	481.1	319.04	480.09	C21H20O13	[M+H]+	Myricetin-3-O-glucoside	Flavonoids	Flavonols	19833-12-6	3	70294	32532	61717	77468	83664	64773	128940	132920	125300	167610	133070	160730	40562	53117	39661
Lmfp003403	481.1	319.05	480.09	C21H20O13	[M+H]+	Quercetagetin-7-O-glucoside(Quercetagitrin)	Flavonoids	Flavonols	548-75-4	3	31702	32470	31656	62538	67451	53344	69343	93294	85919	120370	89971	81886	11162	25303	12646
pmb0880	482.32	341.31	481.317	C23H48NO7P	[M+H]+	LysoPE 18:0(2n isomer)	Lipids	LPE	-	3	3811.1	3557.4	4515	8658.2	7020	7960.8	6730.5	6856.6	3945.1	5921.9	6508.8	5855.6	4736.2	4309.7	3398.1
pmb2319	482.32	184.07	481.317	C23H48NO7P	[M+H]+	LysoPC 15:0	Lipids	LPC	108273-89-8	2	72779	73831	75115	109350	106170	96576	111690	112540	108990	70509	67160	66820	74058	79237	80762
pmb0883	482.32	341.31	481.317	C23H48NO7P	[M+H]+	LysoPE 18:0	Lipids	LPE	69747-55-3	3	5802.9	5398.2	6100.1	7540.6	8516.2	6895.3	9055.2	8802.9	7244.7	4818.8	7811.6	5266.1	6770.6	7191.7	7523.5
Lmhp009129	482.32	184.07	481.317	C23H48NO7P	[M+H]+	LysoPC 15:0(2n isomer)	Lipids	LPC	-	2	30260	28439	28587	34745	28345	27900	27869	25610	30063	14989	20536	17651	20828	32084	25589
pma0680	484.24	220.1	483.237	C26H33N3O6	[M+H]+	N1-Caffeoyl-N10-Feruloylspermidine	Alkaloids	Phenolamine	-	3	1721000	1579700	1809800	2077000	1555000	1446800	1176700	1185200	1229500	610980	626700	590230	1482100	1318200	1356000
Lmmn003398	489.11	285.04	490.111	C23H22O12	[M-H]-	Kaempferol-3-O-(6''-acetyl)glucoside	Flavonoids	Flavonols	-	1	54602	55538	46354	104440	118780	87014	73058	84068	67410	79345	76506	76576	12637	9038	17882
Lmmp003903	491.12	287.05	490.111	C23H22O12	[M+H]+	Kaempferol-3-O-(2''-acetyl)glucoside	Flavonoids	Flavonols	-	3	49265	25373	31531	56490	59350	63142	55527	76055	74924	46437	45617	37866	6336.5	8309.8	31599
pmb0736	493.13	331.08	492.127	C23H24O12	[M+H]+	Tricin-7-O-Glucoside	Flavonoids	Flavones	32769-01-0	3	50116	70364	56676	158870	163060	162370	71458	69340	61240	148430	123970	128270	57172	74793	80457
Lmhp008833	494.32	184.07	493.317	C24H48NO7P	[M+H]+	LysoPC 16:1(2n isomer)	Lipids	LPC	-	3	24818	36335	26449	56493	39384	44466	57358	43005	39545	52808	56162	51334	36534	32915	32206
pmp001270	494.32	184.07	493.317	C24H48NO7P	[M+H]+	LysoPC 16:1	Lipids	LPC	76790-27-7	3	30268	30384	22616	37051	47736	29318	43396	61284	55954	47403	32025	46615	24012	40074	37008
pmd0132	496.34	184.07	495.332	C24H50NO7P	[M+H]+	LysoPC 16:0(2n isomer)	Lipids	LPC	-	1	3045500	3344700	2875400	4851600	4797500	4345100	5064100	5028700	4925900	3864100	3868200	3975500	3300500	3529500	3449000
pmb0855	496.34	184.07	495.332	C24H50NO7P	[M+H]+	LysoPC 16:0	Lipids	LPC	17364-16-8	1	3268900	3416900	3325800	5046300	5051500	4351900	5005100	5218000	5124700	4110600	4039600	4017600	3424100	3617500	3443400
Lmgp003989	499.13	163.04	498.116	C25H22O11	[M+H]+	Dicaffeoylshikimic acid	Phenolic acids	Phenolic acids	-	3	37047	48934	38297	38899	38171	36864	22178	29084	24496	11474	26055	12456	22212	14549	16336
pmb3000	503.12	341.1	504.127	C24H24O12	[M-H]-	Chrysoeriol-7-O-(6''-acetyl)glucoside	Flavonoids	Flavones	-	3	60147	49832	29731	48486	45034	43796	86008	93429	96618	60170	50240	47760	22188	17275	24341
pme0500	503.16	323	504.169	C18H32O16	[M-H]-	D-Melezitose	Others	Saccharides and Alcohols	597-12-6	1	2656100	2856500	1794000	2021400	2199900	2049200	2357700	1831300	1420300	1006000	1286800	849800	2171800	2255200	1144400
MWSmce486	503.16	383.12	504.169	C18H32O16	[M-H]-	Manninotriose	Others	Saccharides and Alcohols	13382-86-0	3	6968.5	5117	9987.2	3747.8	4889.2	5670	17643	8460	10362	3760.8	11972	4428.8	8985.8	12709	12712
pme2125	503.16	179	504.169	C18H32O16	[M-H]-	Raffinose	Others	Saccharides and Alcohols	512-69-6	3	3080700	1711500	2934900	2313400	3473700	3102900	2163800	2582400	1525200	2306300	1576800	2368200	2467300	3533100	3510300
MWS0442	527.16	365.1	504.169	C18H32O16	[M+Na]+	Maltotriose	Others	Saccharides and Alcohols	1109-28-0	1	1130600	864660	1063300	1376900	1204500	1049800	780700	762030	638360	767700	690730	653270	684230	678470	630060
mws1589	503.16	179	504.169	C18H32O16	[M-H]-	D-Panose	Others	Saccharides and Alcohols	33401-87-5	2	1187700	1280400	975720	1117200	1332500	1004900	1357300	1239400	619210	633910	875470	518170	1067100	1237000	791040
Lmhp010757	506.32	365.31	505.317	C25H48NO7P	[M+H]+	LysoPE 20:2	Lipids	LPE	-	3	2881.1	2917.8	2277.8	7303.3	9334	7078.3	6034.6	6731.5	5482.8	9654.7	9310.5	8354.5	1389.2	2274	1726.2
Lmhp010514	506.32	365.31	505.317	C25H48NO7P	[M+H]+	LysoPE 20:2 (2n isomer)	Lipids	LPE	-	3	3108	2614.6	1608.3	11533	9431.7	9623.4	6207	5962.5	4728.5	8047.4	8377.1	9017.2	2510.3	1839.9	2390.6
Lmhp008718	506.32	184.07	505.317	C25H48NO7P	[M+H]+	LysoPC 17:2	Lipids	LPC	-	3	18729	16820	21778	26891	34670	29251	25874	25534	27331	27586	24839	26850	14138	15277	11591
Zmsp004363	507.12	303.05	506.106	C23H22O13	[M+H]+	Quercetin-3-O-(6''-acetyl)glucoside	Flavonoids	Flavonols	-	2	32819	29921	21967	46454	55492	35758	31444	36894	29414	41766	34330	50762	2414	13785	14337
Hmln002199	505.1	300.03	506.107	C23H22O13	[M-H]-	Quercetin-3-O-(6''-acetyl)galactoside	Flavonoids	Flavonols	-	2	93585	86768	40593	118790	176840	120360	171100	124110	257410	250960	322440	326470	28631	27586	36619
Lmhp009590	508.34	184.07	507.332	C25H50NO7P	[M+H]+	LysoPC 17:1	Lipids	LPC	-	1	102080	109470	86019	167840	143830	139610	160510	150870	146510	117200	121730	117230	99124	104120	101280
Lmhp010515	510.36	184.07	509.348	C25H52NO7P	[M+H]+	LysoPC 17:0 (2n isomer)	Lipids	LPC	-	2	16173	18122	15562	20043	20211	17902	21735	22531	16352	6932.5	10943	8297.5	15334	13845	15847
pmb2406	510.36	184.07	509.348	C25H52NO7P	[M+H]+	LysoPC 17:0	Lipids	LPC	50930-23-9	2	37418	36128	40176	65809	55952	55868	77937	69859	75070	38181	37301	34987	40510	51279	49600
Lmdn003699	509.17	179.03	510.174	C24H30O12	[M-H]-	6-O-Trans-Caffeoyl Ajugol	Terpenoids	Monoterpenoids	-	2	70478	56236	35997	74428	73571	83098	70435	62982	110450	93056	96966	61674	52936	47818	41399
pmb0854	518.32	184.07	517.317	C26H48NO7P	[M+H]+	LysoPC 18:3	Lipids	LPC	-	2	47934	58455	47047	87763	90160	81252	101210	103400	101950	88541	93303	90453	29197	28095	29054
pmb0865	518.32	184.07	517.317	C26H48NO7P	[M+H]+	LysoPC 18:3 (2n isomer)	Lipids	LPC	-	2	53712	52307	45879	90603	87312	82604	112090	103240	93929	106500	94357	88376	30140	28618	34712
pmp001273	520.34	184.07	519.332	C26H50NO7P	[M+H]+	LysoPC 18:2	Lipids	LPC	-	1	1665600	1651700	1607000	2779000	2721200	2551800	3253300	3229500	3255300	2826100	2743600	2882100	1069200	1062000	1102400
pmp001251	520.34	184.07	519.332	C26H50NO7P	[M+H]+	LysoPC 18:2 (2n isomer)	Lipids	LPC	-	1	1716900	1611400	1577800	2732200	2802900	2668100	3306600	3195400	3187800	2788100	2738500	2890400	1138300	1106600	1163500
pmn001644	519.08	300	520.085	C23H20O14	[M-H]-	Quercetin-3-O-(2''-acetyl)glucuronide	Flavonoids	Flavonols	-	3	6897.8	5018.8	4497.8	17090	22276	15014	3779.2	10660	4600.8	21166	9294.8	16586	1921.5	2187	7744.8
Li512111	519.11	315.05	520.122	C24H24O13	[M-H]-	Isorhamnetin-3-O-(6''-acetylglucoside)	Flavonoids	Flavonols	-	2	35073	31857	33879	87127	91284	100940	53069	61458	54720	136440	129950	113940	21826	10940	16580
Cmsp003083	521.2	131.05	520.194	C26H32O11	[M+H]+	Dehydrodiconiferyl alcohol-4-O-glucoside	Others	Others	107870-88-2	1	236830	271770	277300	145320	130240	131090	708590	872290	706090	129470	103580	140700	193880	164400	164860
Lmsp003655	521.2	131.05	520.194	C26H32O11	[M+H]+	Dehydrodiconiferyl alcohol-gamma'-O-glucoside	Phenolic acids	Phenolic acids	-	2	222370	210610	247300	149030	138990	115170	672240	840080	697670	123370	111280	149630	168390	146840	186790
pmn001378	519.19	357.14	520.194	C26H32O11	[M-H]-	Pinoresinol-4-O-glucoside	Lignans and Coumarins	Lignans	41607-20-9	3	12377	6962.5	9158	18900	14707	14798	36929	44041	37566	17712	20250	21834	16842	7424.3	16126
Lmhp010190	522.36	184.07	521.348	C26H52NO7P	[M+H]+	LysoPC 18:1(2n isomer)	Lipids	LPC	-	1	1225800	1336500	1231400	1587700	1448500	1391400	1577700	1543000	1587800	1556200	1507000	1492600	1822100	1827600	1842100
pmp001281	522.36	184.07	521.348	C26H52NO7P	[M+H]+	LysoPC 18:1	Lipids	LPC	-	1	1167100	1232000	1149400	1548800	1497300	1378400	1571000	1637700	1553500	1555500	1531600	1550200	1857100	1935600	1851700
pmn001710	521.13	359.08	522.137	C24H26O13	[M-H]-	Rosmarinic acid-3'-O-glucoside	Phenolic acids	Phenolic acids	910028-78-3	3	15702	24411	18233	20741	18237	30159	92316	78936	77650	21001	28941	27639	35820	20141	28055
HJN083	521.2	359.15	522.211	C26H34O11	[M-H]-	Lariciresinol-4'-O-glucoside	Lignans and Coumarins	Lignans	143663-00-7	3	21365	19701	27393	24501	16032	12578	72974	73513	52684	22893	22686	16023	22948	25786	29552
mws0126	524.37	184.07	523.364	C26H54NO7P	[M+H]+	LysoPC 18:0	Lipids	LPC	19420-57-6	3	46120	43345	41033	64438	57843	54803	69225	64521	62836	41091	42421	38211	64595	60223	66354
pmd0136	524.37	184.07	523.364	C26H54NO7P	[M+H]+	LysoPC 18:0(2n isomer)	Lipids	LPC	-	3	5248.5	5741.8	6700	10163	7629.3	8930.2	9863.9	11291	6546.3	5033.2	8347.4	3590.3	4452	12413	14637
Lmtn003096	523.21	361.14	524.226	C26H36O11	[M-H]-	Secoisolariciresinol 4-O-glucoside	Lignans and Coumarins	Lignans	-	2	911320	910170	547050	627560	585750	585100	1443600	1321700	1413800	1005800	1034400	1000300	838450	964130	784170
Lmhp007598	534.36	184.07	533.348	C27H52NO7P	[M+H]+	LysoPC 19:2	Lipids	LPC	-	3	9107.3	8061.4	6965.4	23996	33078	25907	12799	11971	12179	64660	47033	48006	3446.7	4772	5417.7
Lmmp003817	535.11	287.05	534.101	C24H22O14	[M+H]+	Kaempferol-3-O-(6''-malonyl)glucoside	Flavonoids	Flavonols	-	2	77496	19980	57536	70726	126540	109070	143990	103990	96870	12348	14073	4434	29530	24527	28744
Lmdp004892	535.11	287.05	534.101	C24H22O14	[M+H]+	Kaempferol-3-O-(6''-malonyl)galactoside	Flavonoids	Flavonols	-	2	195880	172390	173400	291780	225310	212630	245380	323160	343150	219210	214510	219540	66362	50878	43673
Lmhp010908	536.37	184.07	535.364	C27H54NO7P	[M+H]+	LysoPC 19:1	Lipids	LPC	-	3	1580.2	3446.5	4076.7	3406.7	4381.7	5225.8	6852.3	4918.9	3433	1676.3	1742.9	2878.2	4035.6	4687.9	3466.4
pmp001282	544.34	485.27	543.333	C28H50NO7P	[M+H]+	Propyl 2-(trimethylammonio)ethyl phosphate	Others	Others	-	1	88773	84052	87503	123970	101360	122470	116640	119820	142560	126320	130050	112720	162700	153160	151390
pmd0146	548.37	184.07	547.364	C28H54NO7P	[M+H]+	LysoPC 20:2(2n isomer)	Lipids	LPC	-	3	12136	12550	9863.6	18653	23928	18912	24628	21892	17982	22039	19812	17675	9328.1	13117	10607
pmd0147	548.37	184.07	547.364	C28H54NO7P	[M+H]+	LysoPC 20:2	Lipids	LPC	-	3	10117	11464	9253.5	28429	20077	21600	19928	20189	23809	18332	16725	17461	9305.7	7522.9	13316
Lmsn003628	547.17	223.06	548.174	C23H32O15	[M-H]-	6'-O-Sinapoylsucrose	Phenolic acids	Phenolic acids	-	2	427540	425910	302130	497420	423210	331130	199280	202850	177460	144910	182510	167180	2328000	2461400	2754400
Lmhp011549	550.39	184.07	549.379	C28H56NO7P	[M+H]+	LysoPC 20:1	Lipids	LPC	-	3	26447	29685	21026	23865	21753	24470	38651	31236	29284	27289	19402	22031	40453	40740	37910
pmp000589	551.1	303.05	550.096	C24H22O15	[M+H]+	Quercetin-7-O-(6''-malonyl)glucoside	Flavonoids	Flavonols	-	1	433570	417130	390180	613950	616550	531460	775230	752200	706460	1149700	953110	1003400	107750	115670	118400
Lmmn002260	551.21	389.17	552.221	C27H36O12	[M-H]-	5'-Methoxyisolariciresinol-9'-O-glucoside	Lignans and Coumarins	Lignans	-	2	389890	388240	272780	282900	250200	296680	587080	598590	677160	331570	366100	333970	308120	385490	337780
HJAP064	565.12	317.08	564.088	C25H24O15	[M+H]+	Isorhamnetin-3-O-(6''-malonyl)glucoside	Flavonoids	Flavonols	-	2	92975	92052	79249	196350	213180	196580	127190	130160	139730	255040	262240	239410	33968	28207	27714
Hmdp003400	577.37	271.21	576.357	C33H52O8	[M+H]+	Trillin (Diosgenin-3-O-glucoside)	Steroids	Steroidal saponins	14144-06-0	3	23141	32778	37997	19456	23959	18502	79865	48333	57153	9	9	9	5479.2	9499.2	3942.6
HJAP148	581.15	287.06	580.142	C26H28O15	[M+H]+	Kaempferol-3-O-sambubioside	Flavonoids	Flavonols	27661-51-4	3	7026.8	11670	3827.5	3117.5	10868	3825	9209.5	5357	5358.8	23733	18384	20230	6119.5	1530	1958.2
pmb0566	581.15	383.2	580.143	C26H28O15	[M+H]+	Luteolin-7-O-glucoside-5-O-arabinoside	Flavonoids	Flavones	-	3	42322	34425	24655	42431	27204	26403	54060	48728	35769	40018	33604	59927	16011	34970	21616
Lmqn001932	579.21	417.16	580.216	C28H36O13	[M-H]-	Syringaresinol-4'-O-glucoside	Lignans and Coumarins	Lignans	7374-79-0	3	66820	59108	57772	49280	44339	45800	121860	99589	131480	17458	16931	15968	287020	243280	215960
MWSHY0061	595.16	287.06	594.158	C27H30O15	[M+H]+	Kaempferol-3-O-neohesperidoside	Flavonoids	Flavonols	32602-81-6	1	16330	31916	14059	76688	92891	104980	4016.2	31308	11320	91306	259610	100030	29452	77302	29359
mws1073	595.17	457.2	594.158	C27H30O15	[M+H]+	Apigenin-6,8-di-C-glucoside (Vicenin-2)	Flavonoids	Flavonoid carbonoside	23666-13-9	3	4755.5	1803.8	8017	6580.2	4182.5	1827.2	9705	10404	11078	7933	11550	6641.8	17804	19276	16091
Lmsn002815	593.15	285.04	594.158	C27H30O15	[M-H]-	Kaempferol-3-O-rutinoside(Nicotiflorin)	Flavonoids	Flavonols	17650-84-9	1	30098	6595	9554.8	48923	83410	39781	34971	22599	28146	28372	59388	28176	9850	30626	14272
MWSHY0080	595.17	287.06	594.158	C27H30O15	[M+H]+	Luteolin-7-O-neohesperidoside (Lonicerin)	Flavonoids	Flavones	25694-72-8	1	15386	14246	12309	117150	108540	119020	13132	2965.5	7884.7	79448	283700	111240	49478	100550	39244
Lmtp004044	597.14	303.04	596.138	C26H28O16	[M+H]+	Quercetin-3-O-apiosyl(1→2)galactoside	Flavonoids	Flavonols	-	3	19168	9577.5	4765.5	21154	27537	12717	24818	17891	24734	54460	64443	60264	11932	10284	16740
Lmjp002596	597.14	303.05	596.138	C26H28O16	[M+H]+	Quercetin-3-O-sambubioside	Flavonoids	Flavonols	83048-35-5	3	589420	616420	596690	642520	559310	542870	1302400	1313500	1414800	604380	668930	631080	515540	517250	554180
Lmmp000897	611.14	287.05	610.132	C30H26O14	[M+H]+	Gallocatechin-(4α→8)-gallocatechin	Flavonoids	Flavanols	-	2	330480	259120	348380	452560	453860	384980	519930	450330	503430	515370	570850	496410	205750	225410	237960
Zmcn003728	609.15	285.04	610.153	C27H30O16	[M-H]-	Kaempferol-3,7-O-diglucoside	Flavonoids	Flavonols	25615-14-9	1	843710	904250	673660	969790	773890	825730	902350	816650	781660	800680	751060	688100	567030	534200	504740
Zmjp003031	611.16	449.11	610.153	C27H30O16	[M+H]+	Orientin-2''-O-galactoside	Flavonoids	Flavonoid carbonoside	-	2	440060	449440	465620	629310	642100	550270	690770	672440	665410	732340	797650	705920	307400	286620	328130
mws0059	609.15	301	610.153	C27H30O16	[M-H]-	Quercetin-3-O-rutinoside (Rutin)	Flavonoids	Flavonols	153-18-4	1	44448	107430	51978	842810	611480	751400	80577	84065	82944	807330	782900	680110	349860	394800	239680
pmb0711	611.16	303.1	610.153	C27H30O16	[M+H]+	Quercetin-7-O-rutinoside	Flavonoids	Flavonols	147714-62-3	3	193690	218650	221300	2000800	1701600	1577100	129120	152350	147980	1421800	1576800	1645800	658100	707780	735120
Hmpp002612	611.16	287.05	610.153	C27H30O16	[M+H]+	Luteolin-7-O-gentiobioside	Flavonoids	Flavones	-	1	26816000	24599000	26147000	26053000	27404000	26918000	28549000	29463000	27849000	28226000	25578000	27216000	15476000	17078000	16246000
pmb0665	611.16	465.1	610.153	C27H30O16	[M+H]+	Orientin-7-O-glucoside	Flavonoids	Flavonoid carbonoside	-	3	272670	215140	227350	347810	328050	295160	301900	341770	364150	320460	282260	349670	185420	218080	164570
mws0036	609.18	301.09	610.19	C28H34O15	[M-H]-	Hesperetin-7-O-rutinoside (Hesperidin)	Flavonoids	Flavanones	520-26-3	3	102290	111020	70465	95807	87596	95414	80524	120670	110090	110840	98666	59079	70898	82262	67822
pme0001	609.18	301	610.19	C28H34O15	[M-H]-	Hesperetin-7-O-neohesperidoside(Neohesperidin)	Flavonoids	Flavanones	13241-33-3	3	107410	114370	127830	108900	163930	97876	126390	125010	182700	170110	145870	73667	99076	107200	98850
MWSHY0162	627.16	303.06	626.148	C27H30O17	[M+H]+	Quercetin-3-O-sophoroside (Baimaside)	Flavonoids	Flavonols	18609-17-1	1	1780600	1819000	1635100	2082800	1710900	1896400	1925100	1992400	2158300	1918700	1940500	1926600	1440700	1457700	1189600
pmp000596	627.16	465.1	626.148	C27H30O17	[M+H]+	Quercetin-3-O-(2''-O-galactosyl)glucoside	Flavonoids	Flavonols	56782-99-1	2	23650000	22494000	17532000	32295000	26497000	28235000	30725000	28460000	32738000	22064000	21098000	27267000	14257000	13243000	12235000
Hmcp005575	627.15	303.05	626.148	C27H30O17	[M+H]+	Quercetin-5,4'-di-O-glucoside	Flavonoids	Flavonols	-	1	2200800	1544000	1624500	2018500	2376700	1878400	1842400	2558800	3638100	1478200	2748700	2645900	1008900	755570	1096400
Zmcp002666	627.14	303.05	626.148	C27H30O17	[M+H]+	Quercetin-3,7-Di-O-glucoside	Flavonoids	Flavonols	-	2	781280	979260	571680	329980	815130	329700	743150	1370000	1078400	289980	310450	362600	467810	500560	608530
Lmsp003852	629.12	163.04	628.106	C29H24O16	[M+H]+	1-O-p-Coumaroyl-4,6-(S)-HHDP-β-D-glucose	Phenolic acids	Phenolic acids	-	3	72422	59267	35920	69344	59510	71565	56005	79649	57101	66200	63692	57604	38125	44057	46500
Hmcp001578	641.17	479.11	640.163	C28H32O17	[M+H]+	Isorhamnetin-3,7-O-diglucoside	Flavonoids	Flavonols	6758-51-6	1	294870	248620	301260	635930	635510	542000	782550	873250	726590	440030	404860	385730	329430	343490	339410
Lmsp003252	641.17	317.07	640.164	C28H32O17	[M+H]+	Isorhamnetin-3-O-sophoroside	Flavonoids	Flavonols	-	2	521600	518830	522620	1062700	1129300	969030	1338800	1303500	1419600	835390	745830	813040	551340	599870	524330
pmb0713	655.19	331.08	654.18	C29H34O17	[M+H]+	Tricin-7-O-(2''-O-glucosyl) glucoside	Flavonoids	Flavones	-	3	16412	12014	7229	25208	21032	25345	5715.5	5739.8	7525	7678.8	11428	5002	20323	20710	10673
mws1593	665.21	161	666.222	C24H42O21	[M-H]-	D-Maltotetraose	Others	Saccharides and Alcohols	34612-38-9	2	211680	159930	184810	207430	268550	170500	201170	78424	95125	92838	112180	84616	154480	235950	196180
pmn001370	681.24	519.19	682.247	C32H42O16	[M-H]-	Pinoresinol-4,4'-O-di-O-glucoside	Lignans and Coumarins	Lignans	63902-38-5	3	81407	58968	64433	47838	36916	42246	187830	158560	205670	59782	47675	54945	90567	61060	83078
pmn001368	699.25	537.2	700.258	C32H44O17	[M-H]-	Olivil-4,4'-Di-O-glucoside	Lignans and Coumarins	Lignans	-	3	14511	7768.1	10420	9501.2	8348.7	14623	114780	111840	84033	5825.2	5348.3	4004.7	9435.3	7663.9	5365.5
pmp000749	709.42	565.3	708.409	C38H60O12	[M+H]+	Ruscogenin-1-O-arabinosyl(1,2)glucoside	Steroids	Steroidal saponins	-	3	57794	50683	23802	68665	68873	74370	51246	86338	61258	27632	43720	19012	17604	29848	24450
pmp000748	709.42	565.3	708.409	C38H60O12	[M+H]+	Ruscogenin-1-O-xylosyl(1,3)fucoside	Steroids	Steroidal saponins	-	3	15087	11377	11071	45173	44020	43294	35496	24315	22838	45240	40916	38603	7781.1	10027	11193
pmp000750	709.42	565.3	708.409	C38H60O12	[M+H]+	Ruscogenin-1-O-xylosyl(1,2)fucoside	Steroids	Steroidal saponins	-	3	8566.9	5158.9	5635.1	19226	20115	16984	9966.2	7694.9	9142.1	21123	18493	21782	2359.7	4026.9	4523.8
Lmmp002995	713.15	303.06	712.149	C30H32O20	[M+H]+	Quercetin-7-O-(2''-malonyl) glucosyl-5-O-glucoside	Flavonoids	Flavonols	-	2	33061	16736	16609	16776	37792	11530	35266	40928	31700	12334	17484	9020.1	60719	100110	66972
pmb0709	713.16	465.2	712.149	C30H32O20	[M+H]+	Quercetin-7-O-(6''-malonyl) glucosyl-5-O-glucoside	Flavonoids	Flavonols	-	1	273700	248820	258970	380260	422010	318760	421600	458140	406930	263580	186830	201380	204170	188140	220750
Hmdp003401	739.42	577.37	738.413	C39H62O13	[M+H]+	Trillin-6'-O-glucoside	Terpenoids	Triterpene Saponin	-	3	4256.9	3252.8	6761.5	22494	20919	19116	21574	22656	20173	2020.7	3193.8	6206.2	9	9	9
pmp000754	739.43	595.3	738.419	C39H62O13	[M+H]+	HydroxyDiosgenin-hamnosyl(1,2) glucoside	Steroids	Steroidal saponins	-	2	10834	11939	12251	33547	31235	30099	18964	20987	14926	34632	35341	40191	3790.9	3869	4343.7
pmp000755	739.43	595.3	738.419	C39H62O13	[M+H]+	HydroxyYamogenin-rhamnosyl(1,2) glucoside	Steroids	Steroidal saponins	-	1	12768	9673.3	13072	44183	41377	31494	23560	20316	13992	45889	36928	39598	4891	4062.6	4737.1
Hmcp001618	743.2	449.1	742.195	C32H38O20	[M+H]+	Quercetin-3-O-(2''-O-Xylosyl) rutinoside	Flavonoids	Flavonols	129235-39-8	3	6441.2	9366	9065	13961	13618	19331	9367.2	12918	5772.2	31642	38720	44817	9356.2	10876	5022.5
HJAP061	743.2	303.05	742.195	C32H38O20	[M+H]+	Quercetin-3-O-(2''-O-arabinosyl)rutinoside	Flavonoids	Flavonols	-	3	20817	8670.4	15928	16499	18048	9723.2	20258	20048	18069	11485	11164	16544	17207	13383	7184.8
Cmpp004152	757.44	595.38	756.43	C39H64O14	[M+H]+	Tuberoside J	Steroids	Steroidal saponins	373647-08-6	3	25026	20210	17952	52493	53909	46393	20247	20955	23545	19187	27608	9562	11651	12788	15248
Cmpp004273	757.43	595.38	756.43	C39H64O14	[M+H]+	Tuberoside P	Steroids	Steroidal saponins	651306-81-9	3	23941	21159	16664	53284	52553	49431	38548	34473	24644	27055	20798	19716	10996	33316	17282
Hmdp001794	769.09	303.05	768.118	C35H28O20	[M+H]+	Quercetin-3-O-(2'',3''-digalloyl)-glucoside	Flavonoids	Flavonols	-	3	12726	9544.5	5160	14315	15968	23058	25367	30210	18234	10316	7557.2	7975	33369	63305	23927
pmb0592	771.23	463.2	770.227	C34H42O20	[M+H]+	Chrysoeriol-7-O-rutinoside-5-O-glucoside	Flavonoids	Flavones	-	3	4794.5	4010.5	6359.2	15132	2397.2	4738.7	5569.5	15194	7951.8	2379.2	7191	7919.8	3202	3177.5	3094
GQ512001	771.2	303.05	772.206	C33H40O21	[M-H]-	Quercetin-3-O-glucosyl (1→3) rhamnosyl (1→6) Galactoside	Flavonoids	Flavonols	134953-93-8	3	9987.8	10286	6624.9	25053	16589	14863	25539	15586	12417	8893.4	3331.2	8515.6	22508	26572	16661
Lmqp002170	773.21	449.11	772.206	C33H40O21	[M+H]+	Kaempferol-3-O-sophorotrioside	Flavonoids	Flavonols	80714-53-0	3	26109	25850	30330	33702	26638	40594	54848	58437	54929	26343	27456	27756	23716	16265	32029
Hmcp004055	789.21	303.05	788.201	C33H40O22	[M+H]+	Quercetin-5,7,4'-tri-O-glucoside	Flavonoids	Flavonols	-	1	1102000	1006300	1028700	1250800	1303300	1162300	1565000	1275700	1431000	1285700	1554900	1655500	792750	901200	860000
MWSmce598	829.28	325.11	828.275	C30H52O26	[M+H]+	Maltopentaose	Others	Saccharides and Alcohols	34620-76-3	2	34885	30432	34688	14431	17909	18716	51680	29516	66639	3325.3	4770	10090	30021	17190	36110
Lmdn000248	827.27	665.22	828.275	C30H52O26	[M-H]-	Verbascose	Others	Saccharides and Alcohols	546-62-3	2	33238	15524	23684	31815	62127	24304	12224	11594	17936	85171	106150	30249	23104	70833	72199
Lmdp004426	833.21	369.12	832.206	C38H40O21	[M+H]+	Quercetin-3-O-[2''-O-(6'''-sinapoyl) glucosyl] glucoside	Flavonoids	Flavonols	-	2	34645	45359	51876	43384	45686	56991	25656	10377	15239	21988	8116.3	22907	78172	82722	93160
Zmhn002647	833.23	671.18	834.238	C42H42O18	[M-H]-	Emodin(10-10')emodin double monosaccharide glucosides	Quinones	Anthraquinone	-	2	3279.8	6128.1	2659.7	9283.9	5969.4	8264.8	3996.2	7218.4	3847.8	3669.5	3402.8	3154.2	6400.4	6461.2	5968.1
Zmcp005184	887.46	707.4	886.456	C44H70O18	[M+H]+	24-Hydroxypennogenin-3-O-rhamnosyl(1→2)xyloyl(1→4)glucoside	Steroids	Steroidal saponins	-	3	5762.7	9919	6991.2	7588.2	11571	7576.5	18077	15738	7587.8	6422.5	3501.8	5251	5841.2	1138	9911.2
Hmdp003403	901.48	739.43	900.472	C45H72O18	[M+H]+	Polygonatoside D	Steroids	Steroidal saponins	60454-78-6	3	42806	45358	52300	79697	79750	75526	67854	62035	65164	44573	40687	26504	37968	23658	33916
pmp000762	901.48	739.4	900.472	C45H72O18	[M+H]+	Ruscogenin-1-O-rhamnosyl(1,2)glucosyl(1,2)glucoside	Steroids	Steroidal saponins	-	1	4476400	3951100	4326200	7283200	7110900	6639600	6010200	5879600	5985600	3956600	3224900	2674500	1295900	1204600	1388200
Cmpp004103	903.49	741.44	902.487	C45H74O18	[M+H]+	Tuberoside A	Steroids	Steroidal saponins	259810-65-6	3	590190	467800	515660	871940	774080	836610	648190	727320	603770	404360	404930	372540	166510	142960	174470

## Sheet: Table S2
Table S2. Differentially accumulated metabolites across five accessions of multiplier onion.
Index	Compounds	Class I	Class II	CAS	Aca104-1	Aca104-2	Aca104-3	Aca148-1	Aca148-2	Aca148-3	Aca39-1	Aca39-2	Aca39-3	Aca274-1	Aca274-2	Aca274-3	Aca233-1	Aca233-2	Aca233-3	104vs148	104vs39	104vs274	104vs233	148vs39	148vs274	148vs233	39vs233	39vs274	274vs233
pmb0782	Piperidine	Alkaloids	Piperidine alkaloids	110-89-4	4833600	3342500	2479000	2007200	2251500	2438600	3821700	4096100	4769200	2337200	1351900	1294000	4108900	4459100	5736600			down				up		down	up
MWS2040	Methanesulfonic acid	Organic acids	Organic acids	75-75-2	399830	359530	296680	215200	191200	227600	168210	267880	203940	136550	127660	135750	462980	576300	529150			down				up	up		up
pme1841	Cadaverine	Alkaloids	Alkaloids	462-94-2	128460	134550	159470	90914	104950	105970	174830	173890	155880	69390	75176	69861	136020	113910	118020									down
pme3011	γ-Aminobutyric acid	Organic acids	Organic acids	56-12-2	27716	23601	12556	38627	57411	49044	66672	42128	63082	94794	49208	58573	73883	61396	71930	up	up	up	up
pme0010	L-Serine	Amino acids and derivatives	Amino acids and derivatives	56-45-1	99878	111800	131560	66314	97485	97003	149320	101870	100750	134950	137960	123200	209350	207950	176470							up
pme2433	Diethanolamine	Alkaloids	Alkaloids	111-42-2	9915.5	16718	11221	26019	37977	26223	19338	17398	17675	7806	17517	12568	48248	49053	44287	up			up		down		up		up
pme2122	Histamine	Alkaloids	Alkaloids	51-45-6	77971	78696	70816	33884	39185	29124	59183	67808	62992	86858	85898	90620	121770	105360	94065	down					up	up
pme0006	L-Proline	Amino acids and derivatives	Amino acids and derivatives	147-85-3	574350	345820	476780	189500	122340	197700	487290	415810	511070	773720	750450	500180	477610	529920	503910	down				up	up	up
mws0256	L-Valine	Amino acids and derivatives	Amino acids and derivatives	72-18-4	85253000	75956000	64408000	49847000	51489000	55004000	72914000	71251000	74133000	57517000	52414000	51478000	112270000	112440000	121820000							up			up
MWSmce548	Betaine	Alkaloids	Alkaloids	107-43-7	25807	17108	17304	20911	56784	71818	59935	35060	27773	28891	29852	36134	35186	33144	42376		up
mws0192	Succinic acid	Organic acids	Organic acids	110-15-6	612700	777730	921400	1031000	1462100	1258700	567530	471660	235160	293020	180090	190020	919320	648250	1086200			down		down	down		up		up
mws0470	Methylmalonic acid	Organic acids	Organic acids	516-05-2	842330	1412800	1459800	1752800	1409700	2074500	700440	712030	615900	239980	211960	505620	909190	1808900	1716900			down		down	down		up	down	up
mws0147	β-Hydroxyisovaleric acid	Organic acids	Organic acids	625-08-1	490320	449040	447530	337390	353920	329730	668320	728920	579140	294410	336530	269830	1468600	1378100	1409800				up			up	up	down	up
mws0230	L-Threonine	Amino acids and derivatives	Amino acids and derivatives	72-19-5	116740	106670	98537	56472	65908	43233	90808	82332	92562	127610	140700	121760	230020	209910	196740						up	up	up
mws0671	L-Homoserine	Amino acids and derivatives	Amino acids and derivatives	672-15-1	175500	124880	138990	50449	53734	27119	88606	92965	94168	134650	145020	117650	281020	244580	178120	down				up	up	up	up
pmb0069	Benzamide	Phenolic acids	Phenolic acids	55-21-0	51522	63149	52018	10133	11855	18230	20692	17731	11408	33081	43888	77659	75864	79482	60417	down	down				up	up	up	up
MWSslk106	2-Phenylethylamine	Alkaloids	Benzylphenylethylamine alkaloids	156-28-5	71672	68092	50840	17625	6241.5	22208	29328	29801	35476	40287	61934	61441	53594	83733	91254	down	down				up	up	up
mws0628	4-Hydroxybenzaldehyde	Phenolic acids	Phenolic acids	123-08-0	185320	178090	154120	126840	146080	160130	142830	141940	109280	126200	98273	103970	236470	198340	232000										up
Zmgn000216	2-Hydroxyethylphosphonic acid	Organic acids	Organic acids	22987-21-9	253610	264810	184400	438930	559870	693100	201610	355490	352690	9	9	9	343890	424910	302350	up		down			down			down	up
MWS0813	5-Oxoproline	Amino acids and derivatives	Amino acids and derivatives	149-87-1	57270	78334	64232	32319	59352	75646	63722	68830	133210	55309	68526	71558	438760	422770	400850				up			up	up		up
mws0263	5-Oxo-L-Proline	Amino acids and derivatives	Amino acids and derivatives	98-79-3	70284	60207	57014	38653	35875	63624	43604	87702	108090	73077	34256	79677	372150	405510	326550				up			up	up		up
MWS0811	L-Pipecolic acid	Organic acids	Organic acids	3105-95-1	32086000	28704000	22316000	9975400	10794000	9417100	18135000	20860000	19800000	21762000	21359000	20546000	30319000	32484000	31546000	down					up	up
ML10181668	Cycloleucine	Amino acids and derivatives	Amino acids and derivatives	52-52-8	6188600	6084900	5010700	4117400	4245300	4348600	6141200	6451800	6583600	11036000	11638000	10744000	8493800	8311200	7987700						up
Zmdp000376	4-Guanidinobutanal	Others	Others	-	21600000	20694000	19184000	9915800	9621800	11021000	14171000	16000000	16392000	9012700	16366000	15020000	27552000	26279000	32762000	down						up			up
Zmpn000638	3-Guanidinopropionic acid	Organic acids	Organic acids	353-09-3	17922	17057	21925	28676	26543	23682	13469	33335	34269	27362	21062	13070	8293.2	7093.3	12790				down			down	down		down
mws0227	L-Leucine	Amino acids and derivatives	Amino acids and derivatives	61-90-5	3768900	3198900	2398200	2105700	2391300	2352600	2976500	3244200	3550800	2225400	1867100	1691800	3612000	3753500	4310800										up
pme0274	6-Aminocaproic acid	Organic acids	Organic acids	60-32-2	5132900	5550900	5165100	4013700	3928900	4315800	5425200	6236600	5624800	2175600	2309200	2674200	8248200	8247000	8813400			down				up		down	up
pmp001198	6-Deoxyfagomine	Alkaloids	Piperidine alkaloids	197449-09-5	5601800	3898300	2666200	2193900	2603700	2627900	4337300	4663900	5299900	2695500	1472000	1435500	5086900	5405900	6930400			down				up		down	up
mws0473	2-Methylsuccinic acid	Organic acids	Organic acids	498-21-5	2941400	2986100	2972900	2961600	2895600	2822500	3378700	3253500	2055200	2247900	2147900	2266000	4859200	4743900	4778700										up
Lmmn000806	Dimethylmalonic acid	Organic acids	Organic acids	595-46-0	257180	263300	224930	251880	235220	232710	300820	282450	171590	192010	188210	211230	421470	425990	407750										up
pme0243	Glutaric acid	Organic acids	Organic acids	110-94-1	2461300	2638300	2483600	2432000	2519800	2288600	2999300	2854100	1737300	1930100	1795900	1795500	4238300	4113900	4250800										up
Lmgn000160	3-Ureidopropionic acid	Organic acids	Organic acids	462-88-4	1596600	1543600	1491800	936180	830290	879290	1351800	1626900	1755800	1397500	1278900	1263600	2328400	2429900	2293800							up
mws0001	L-Asparagine	Amino acids and derivatives	Amino acids and derivatives	70-47-3	845720	941560	914450	336470	262900	297140	764090	757080	792030	693700	685450	791030	1722500	1667900	1593400	down				up	up	up	up		up
pme2527	L-Ornithine	Amino acids and derivatives	Amino acids and derivatives	70-26-8	948960	880660	824290	324430	322410	332160	771930	844140	811650	1280200	1253600	1319300	1220100	1260200	1299700	down				up	up	up
mws0219	L-Aspartic acid	Amino acids and derivatives	Amino acids and derivatives	56-84-8	9573400	10067000	10015000	7696100	7968700	8065900	8016500	8203300	6222800	8159800	9061100	7516600	16152000	17188000	15861000							up	up
MWS1882	Iminodiacetic acid	Organic acids	Organic acids	142-73-4	1152600	1231200	1190700	901870	950840	935010	1037900	993720	707520	1082900	1096800	914700	1959000	2093300	2029300							up	up
Hmgn001653	Protocatechualdehyde	Phenolic acids	Phenolic acids	139-85-5	100130	93156	102970	112510	106510	122560	74304	88322	89444	47686	64904	30087	120040	109340	123000			down			down				up
mws0749	4-Hydroxybenzoic acid	Phenolic acids	Phenolic acids	99-96-7	136590	181020	197150	186030	153070	200500	161060	164230	170800	75977	105850	77662	197980	116740	208680						down				up
pme2828	4-Nitrophenol	Phenolic acids	Phenolic acids	100-02-7	2907900	3886100	2446100	4818900	4185000	4921300	3370900	4100600	2850800	1527700	1361700	1862300	2327300	1842200	2123800						down	down		down
pme3207	Muconic acid	Organic acids	Organic acids	1119-72-8	5620000	5383000	5511800	5215400	4682200	4761000	5401800	5309300	8142000	1889900	1947700	1871600	2523400	2475900	2555700			down	down		down		down	down
Rfmb320	1-Methylpiperidine-2-carboxylic acid	Organic acids	Organic acids	7730-87-2	306300	305800	208970	291180	191100	231880	126130	291090	241470	276780	488570	421080	119170	107340	104290				down			down			down
MWS1875	2-Naphthol	Phenolic acids	Phenolic acids	135-19-3	19390	17453	17123	10057	7411	10461	10423	8915.3	7883.9	12973	13245	11342	19843	21115	19051							up	up
MWS2066	1-Naphthol	Phenolic acids	Phenolic acids	90-15-3	14672	18281	17437	8534.4	9999.7	9554.4	9647.3	8498	7477.5	10483	10901	12592	18503	18109	19578							up	up
mws0567	4-Guanidinobutyric acid	Organic acids	Organic acids	463-00-3	147520	108130	111390	96233	99426	122560	122980	146990	123500	327510	279450	289650	155740	192230	178390			up			up			up
mws0017	Spermidine	Alkaloids	Alkaloids	124-20-9	50010	56766	81853	66128	58847	80238	27950	31566	46196	100110	99281	115770	96092	62225	72283								up	up
pme2380	α-Ketoglutaric acid	Organic acids	Organic acids	328-50-7	53183	72293	47259	27490	66483	46605	27792	22272	55856	21248	21999	40736	46205	51405	28623			down
mws0924	2-Methylglutaric acid	Organic acids	Organic acids	617-62-9	1011400	1060100	1020800	913950	931840	897350	1018000	985090	883750	725070	732960	737400	1183900	2230400	2293400							up			up
Lmbn001609	2-Acetyl-2-hydroxybutanoic acid	Organic acids	Organic acids	-	36187	28453	30884	66524	69158	64667	38926	32731	36108	35926	33100	35944	94989	93888	89729	up			up				up		up
Wmzn000227	2,2-Dimethylsuccinic acid	Organic acids	Organic acids	597-43-3	151230	123860	141270	127310	126280	93966	125340	112840	141390	75384	71968	59986	301740	319680	324560			down	up			up	up		up
mws0208	Adipic Acid	Organic acids	Organic acids	124-04-9	1052700	1011400	1034400	925920	935560	974120	989780	1047400	812170	704800	746680	717690	2266300	2181600	2200200				up			up	up		up
MWS5136	Mono-methyl glutarate	Organic acids	Organic acids	1501-27-5	308260	343320	313280	578350	598090	614150	297370	257370	212010	279730	279470	314260	759880	793240	841590				up	down	down		up		up
Lmbn001676	3-Hydroxy-3-methyl-2-oxopentanoic acid	Organic acids	Organic acids	-	313540	304730	305580	587950	613870	598140	283750	323790	216880	298980	282580	345640	784380	763220	843470				up	down			up		up
MWSmce190	(2S,3R,4S)-4-Hydroxyisoleucine	Amino acids and derivatives	Amino acids and derivatives	55399-93-4	93643	89436	58513	76454	22869	62384	51182	26442	78537	83677	117230	73727	122100	109160	117460								up
MWS3036	3-Hydroxyglutaric acid	Organic acids	Organic acids	638-18-6	62581	26572	51287	66415	49471	60139	72964	93942	71752	47254	49565	41136	18810	49980	17406								down
pme1210	L-Methionine	Amino acids and derivatives	Amino acids and derivatives	63-68-3	2130400	1859300	1621100	1138300	1135000	931290	1482600	1549400	1290100	1040500	934290	1040000	3888800	4044300	3632300				up			up	up		up
mws0847	1-Methyladenine	Nucleotides and derivatives	Nucleotides and derivatives	5142-22-3	241300	247430	133440	174980	62195	156280	320140	314950	144240	165240	75909	96761	264020	326370	286240							up		down	up
mws0262	L-Tartaric acid	Organic acids	Organic acids	87-69-4	68061	28401	35067	37060	26127	24545	31634	18887	10507	19439	49870	52945	57295	68465	55000		down					up	up
Zmdn000265	Methiin	Amino acids and derivatives	Amino acids and derivatives	32726-14-0	2573600	2933100	2627100	1867400	1828300	1980800	1704600	1889300	1608700	1130300	1204600	1094500	3149700	3500000	4044500			down					up		up
pme0183	Isoguanine	Nucleotides and derivatives	Nucleotides and derivatives	3373-53-3	103510	83806	75322	29986	65067	57060	54318	85285	81262	45656	41142	54938	121180	151720	167690							up			up
MWS3149	3-Methoxybenzoic acid	Phenolic acids	Phenolic acids	586-38-9	206270	224510	193620	170420	183340	183410	117930	96657	61882	58821	55259	59172	306410	284880	315690		down	down			down		up		up
pme2362	Mandelic acid	Phenolic acids	Phenolic acids	90-64-2	27793	30788	20130	27124	34897	43249	11167	23823	9387.9	30707	17959	25096	17430	19823	16779					down
Zmgn004894	Methyl 4-hydroxybenzoate	Phenolic acids	Phenolic acids	99-76-3	16680	17730	25862	28410	27528	28658	22790	23708	23854	45101	41651	36408	14933	26796	24505			up
mws0213	Ribitol	Others	Saccharides and Alcohols	488-81-3	34844	57973	46913	56130	44145	39985	61547	46384	62103	85711	123470	90018	70172	36229	52380			up			up
mws0254	L-Histidine	Amino acids and derivatives	Amino acids and derivatives	71-00-1	35140000	34779000	30552000	17385000	17634000	18010000	28574000	30535000	30576000	39294000	37881000	38862000	49276000	48481000	48415000						up	up
Lmbn002072	2-Propylsuccinic acid	Organic acids	Organic acids	618-57-5	18624	14586	13057	16055	19227	19921	11267	9850.8	15066	13416	19044	10030	18428	24154	30034								up
mws1550	S-Allyl-L-cysteine	Amino acids and derivatives	Amino acids and derivatives	21593-77-1	880840	717160	570360	909880	993790	1056000	469330	552500	627860	227050	181180	215140	1535800	1430300	1601500			down	up		down		up	down	up
Lmbp000123	L-Homomethionine	Amino acids and derivatives	Amino acids and derivatives	25148-30-5	589450	470710	525520	788910	800780	898610	429420	469110	455420	733430	706220	702280	1099300	1037200	944350								up
pme1419	L-Methionine methyl ester	Amino acids and derivatives	Amino acids and derivatives	10332-17-9	25977	25450	23673	15837	21344	22313	18530	19311	13754	12107	13280	14304	38332	40598	44179							up	up		up
Lmmn001643	2-Hydroxycinnamic acid	Phenolic acids	Phenolic acids	583-17-5	199140	145140	161820	431500	423320	386690	210030	207520	141520	133960	105170	153640	206990	211900	259800	up				down	down
MWSCX015	(E)-3-(3,4-dihydroxyphenyl) acrylaldehyde	Phenolic acids	Phenolic acids	-	19516	26247	11538	12612	16733	25096	19124	10396	31462	3980	11834	7970	55438	18288	35464										up
pme2529	1,5-Anhydro-D-glucitol	Others	Saccharides and Alcohols	154-58-5	24701	33790	28156	18872	26749	46866	34896	35881	31672	27492	23360	16051	50180	42379	47066										up
pme3083	2-(Formylamino) benzoic acid	Phenolic acids	Phenolic acids	3342-77-6	59472	80501	44872	83583	75052	68428	61551	26773	30461	46515	19500	41967	86310	110790	43468						down
MWS1839	Ethylparaben	Phenolic acids	Phenolic acids	120-47-8	66045	7139.8	10981	7118	6582	50314	16002	7758.6	5653.3	12735	51936	54578	10919	9400	15027									up
Zmjp000624	Pyridoxal	Others	Vitamin	66-72-8	78960	87295	43216	96631	101400	102830	54113	57979	57699	57564	45653	49778	44221	34837	39724							down
Hmtp000776	4,5,6-Trihydroxy-2-cyclohexen-1-ylideneacetonitrile	Alkaloids	Alkaloids	-	543390	520880	463220	429880	435910	422410	591130	536830	571850	427490	431040	454470	900670	851990	853730							up
mws2125	Phosphoenolpyruvate	Organic acids	Organic acids	138-08-9	19815	35540	26277	37293	39599	50309	14654	21103	26126	21003	12608	15986	47890	34640	33736					down	down				up
Hmbp001276	Gallacetophenone	Phenolic acids	Phenolic acids	528-21-2	16611	16626	11300	61664	42038	47367	9367.8	11300	9732	3690.2	4765.7	4709	12944	6999.5	8050.2	up		down		down	down	down		down	up
MWSmce501	Protocatechuic acid methyl ester	Phenolic acids	Phenolic acids	2150-43-8	78735	81069	95430	1711900	2079400	1788300	33922	36845	26421	93166	86595	198850	63233	64586	62856	up	down			down	down	down		up
MWSslk066	3-Hydroxy-4-methoxybenzoic acid	Phenolic acids	Phenolic acids	645-08-9	19759	21297	16233	21638	27976	10808	19734	20117	20169	5406.5	6157.4	3874.5	8904.2	6878.6	5420.5			down	down		down	down	down	down
MWSslk138	2,3,4-Trihydroxybenzoic acid	Phenolic acids	Phenolic acids	610-02-6	22201	20424	8451.6	103890	98729	89868	7314.4	7545.6	5244.1	12240	13851	15249	17025	35433	39036	up	down			down	down	down	up	up	up
pme0253	N-Acetyl-L-leucine	Amino acids and derivatives	Amino acids and derivatives	1188-21-2	34686	33208	36734	8988	20345	16855	27938	26785	27153	22696	11808	3768	98348	137050	76282	down		down	up			up	up		up
Zmgn001448	2-Propylmalic acid	Organic acids	Organic acids	-	405830	395330	432340	703100	712970	693480	176120	194810	155890	559780	636130	583750	325280	301770	339040		down			down		down		up
pmb3101	2-Isopropylmalic acid	Organic acids	Organic acids	49601-06-1	456570	462100	407170	713810	738410	652820	201640	243900	169650	672240	732710	701630	401380	403360	371730		down			down				up
Lmbn001754	3-Isopropylmalic acid	Organic acids	Organic acids	921-28-8	415700	442990	374760	620020	664990	612710	211760	184690	138860	588840	593230	627800	298860	353630	314010		down			down				up
Lmbp001216	L-Dihomomethionine	Amino acids and derivatives	Amino acids and derivatives	34022-36-1	21299	17674	19320	15915	12112	7423.3	18600	7173.2	19481	23772	29133	22294	31631	29136	26047						up	up
mws2212	Caffeic acid	Phenolic acids	Phenolic acids	331-39-5	87852	64305	100900	1111700	1430500	690040	12742	18116	13783	17996	11363	8327	18039	24148	25368	up	down	down	down	down	down	down
mws0093	Coniferyl alcohol	Phenolic acids	Phenolic acids	458-35-5	64437	69328	55002	73832	106750	108810	42205	51746	33811	54400	53702	52615	76330	77197	79900					down
Lmbn004847	4-Methoxyphenylpropionic acid	Phenolic acids	Phenolic acids	-	14871	11027	15540	21055	38846	39362	16843	14315	9735.8	21654	22004	15597	29744	27891	22708	up				down
MWS2070	Propyl 4-hydroxybenzoate	Phenolic acids	Phenolic acids	94-13-3	4867.6	6700.3	3037.7	2618.7	3378.7	3260.9	4958.5	1998.5	4429.1	2395.8	2780.1	3778.4	6283.3	5521.8	6882.2							up			up
mws4171	2,4,6-Trihydroxybenzoic acid methyl ester	Phenolic acids	Phenolic acids	3147-39-5	2383.7	1924.4	2767.8	56609	60318	50268	9	9	9	1228.8	1230.5	5380.2	5998.8	4143.8	4628.3	up	down		up	down	down	down	up	up
MWSmce230	Methyl gallate	Phenolic acids	Phenolic acids	99-24-1	9382.8	7461.8	4192.2	3460.5	4974.8	2962.8	10899	6920.8	5457.8	40682	3953	140900	27665	198860	4198.2					up
pmb1754	O-Phosphocholine	Alkaloids	Alkaloids	107-73-3	35176	52531	59316	29693	13865	22969	24335	24155	31924	23315	40928	44957	173440	177510	175680	down			up			up	up		up
Zmgn000447	3-Phospho-D-glyceric acid	Others	Saccharides and Alcohols	820-11-1	42164	55944	41541	65384	64618	49953	67231	40826	25393	28606	39977	25281	70339	68214	85502										up
pme0137	N-Acetyl-L-glutamine	Amino acids and derivatives	Amino acids and derivatives	2490-97-3	143410	209540	175400	182850	199190	231310	146350	229230	339490	161160	179680	77044	297380	275310	286630										up
mws0736	N-Glycyl-L-leucine	Amino acids and derivatives	Amino acids and derivatives	869-19-2	401150	342040	292470	95681	124990	94200	435380	455310	428420	314160	370290	366580	430780	427190	414820	down				up	up	up
mws5041	L-Glycyl-L-isoleucine	Amino acids and derivatives	Amino acids and derivatives	19461-38-2	305590	303340	234970	108980	98654	98983	437580	472620	388290	315730	297540	310010	389390	414210	340320	down				up	up	up
pme0122	N6-Acetyl-L-lysine	Amino acids and derivatives	Amino acids and derivatives	692-04-6	645610	741490	490600	299310	255890	322720	561890	458190	573460	1055500	893810	974820	1735900	1850400	1924600	down			up		up	up	up
MWSslk140	N-Acetyl-L-methionine	Amino acids and derivatives	Amino acids and derivatives	65-82-7	3753.8	8621.8	5843.2	7564	12382	12832	7460.8	5331.5	9712.5	10209	12840	17598	12751	18744	5839.8			up
mws1189	D-Galacturonic acid	Others	Saccharides and Alcohols	685-73-4	211180	156920	166420	231400	178000	274550	126270	130940	143760	383310	262210	306470	124040	132510	134470									up	down
pme0422	Isoferulic acid	Phenolic acids	Phenolic acids	25522-33-2	57448	71278	58427	88425	116280	89857	59446	58502	35376	41488	41482	39414	77050	82893	102940						down				up
mws0014	Ferulic acid	Phenolic acids	Phenolic acids	537-98-4	63132	49116	49858	79269	89187	101500	51258	62127	51294	38689	41517	47137	113680	133600	103610				up		down		up		up
MWS1771	L-Tyrosine methyl ester	Amino acids and derivatives	Amino acids and derivatives	1080-06-4	404820	379580	347790	244590	242610	238340	303200	329040	304650	342490	340390	356150	497220	482270	558560							up
pme0534	Gluconic acid	Others	Saccharides and Alcohols	526-95-4	573640	668960	518500	1254200	1406100	1342500	568230	585170	443010	1109200	1197500	925150	688580	752600	609560	up				down				up
pmb2497	4-Hydroxy-3-methoxymandelate	Phenolic acids	Phenolic acids	55-10-7	124920	121350	126760	107300	112300	161860	54261	73310	66233	106300	74919	93091	211160	250000	215140								up		up
Zmzn000079	D-Erythrose-4-phosphate	Others	Saccharides and Alcohols	585-18-2	83426	83048	75216	64611	57456	67258	60674	55832	50790	88914	76990	109430	119170	109890	114320								up
pmb2640	Dodecanoic acid (Lauric acid)	Lipids	Free fatty acids	143-07-7	206420	226030	183090	195210	190510	196820	152520	139980	111360	373870	367970	390970	213180	215060	214700									up
pmb0130	Acetryptine	Alkaloids	Plumerane	3551-18-6	39313	37282	30395	43686	29668	25500	26620	27157	34605	17589	17807	26481	14072	25680	12234				down
Zmdp000976	S-(2-Carboxypropyl) cysteine	Amino acids and derivatives	Amino acids and derivatives	-	756070	598970	447350	678170	770340	788610	697160	755900	793160	407400	293360	288480	540950	622630	627080						down			down
Zmgn002106	N-Acetyl-L-phenylalanine	Amino acids and derivatives	Amino acids and derivatives	2018-61-3	32183	26456	26901	25996	24892	47207	18055	31101	17114	33428	38996	38902	42250	57207	40571								up
pme3443	Sinapinaldehyde	Phenolic acids	Phenolic acids	4206-58-0	16262	11098	10908	33425	29468	34346	12715	11552	12428	7593	6024.4	8462.9	8027.9	17726	13565	up				down	down	down
MWSslk064	Dimetghyl 4-hydroxyisophthalate	Phenolic acids	Phenolic acids	5985-24-0	9125.2	8285.5	9260.8	2312.7	3031.9	3731.9	2187.9	3116	1076.9	3725.9	3214.7	4192.1	16399	16325	14859	down	down	down				up	up		up
pmb2673	6-Hydroxydopaquinone	Amino acids and derivatives	Amino acids and derivatives	135791-48-9	44507	32225	33148	26043	25022	38697	25636	47438	64408	105510	150130	121230	36836	44238	32185			up			up			up	down
pme0170	N-Acetyl-L-arginine	Amino acids and derivatives	Amino acids and derivatives	155-84-0	71136	101620	84044	44306	42005	52839	76701	56990	78316	74581	66567	88469	47334	40412	38600				down
MWS4296	Glycylphenylalanine	Amino acids and derivatives	Amino acids and derivatives	3321-03-7	393600	388340	274070	139010	92821	97941	375600	414930	367980	308020	367890	274560	405720	409040	430820	down				up	up	up
mws5042	L-Glycyl-L-phenylalanine	Amino acids and derivatives	Amino acids and derivatives	721-66-4	473190	402290	469090	158950	177270	164630	386630	450600	473390	424540	459430	394620	462300	498120	462410	down				up	up	up
Zmln002252	Sideretin (5,7,8-Trihydroxy-6-methoxycoumarin)	Lignans and Coumarins	Coumarins	-	71740	66260	65520	26220	17027	27454	31894	28786	14061	53334	41739	42694	50994	53728	58158	down	down					up	up
mws4085	Sinapic acid	Phenolic acids	Phenolic acids	530-59-6	107370	106410	82787	26741	33638	25229	56870	37139	39978	61754	95905	87848	79396	71350	70906	down	down				up	up
Lmhp001670	L-Valyl-L-leucine	Amino acids and derivatives	Amino acids and derivatives	3989-97-7	101720	111100	87639	28156	32657	31347	106240	90550	81673	74041	86459	86548	71003	64989	90353	down				up	up	up
pmn001669	Methyl sinapate	Phenolic acids	Phenolic acids	20733-94-2	50243	56211	51631	37335	38963	37020	54991	54352	39736	184590	170850	184640	34913	40019	41664			up			up			up	down
MWS0552	cis-10-Pentadecenoic Acid (C15: 1)	Lipids	Free fatty acids	84743-29-3	1750800	1579000	1420900	1815200	1762400	1574600	1501100	1706700	1701300	2208300	2152200	2115700	3289900	3066200	3328100				up
ML10180524	Cytarabine	Nucleotides and derivatives	Nucleotides and derivatives	147-94-4	293810	296170	293110	157320	164510	139150	295730	284000	278330	193850	193300	222440	99228	84249	108950				down				down		down
pme2266	Biotin	Others	Vitamin	58-85-5	89040	64999	46157	57416	71381	59520	67994	78135	71133	54911	51241	68196	136820	110850	120170										up
pmb2591	N-Acetyl-L-tryptophan	Amino acids and derivatives	Amino acids and derivatives	1218-34-4	123300	120730	93753	99186	87763	68666	65812	60747	48678	58696	44667	57548	103490	83090	71012			down
Lmrj002087	L-Isoleucyl-L-aspartate	Amino acids and derivatives	Amino acids and derivatives	-	352940	305320	336840	187460	195050	186670	342180	236580	386140	662150	884230	1292700	534960	483870	808070			up			up	up		up
Zmdp001647	γ-Glutamyl-L-valine	Amino acids and derivatives	Amino acids and derivatives	-	33987000	30671000	26846000	15891000	17039000	17160000	38254000	37675000	32448000	28436000	32649000	32873000	45735000	45440000	39539000					up		up
pmb0323	N-Caffeoylputrescine	Alkaloids	Phenolamine	29554-26-5	494000	719350	422590	16104	2714.4	10663	58705	69463	129930	192810	425250	310900	471340	494890	415920	down	down			up	up	up	up	up
pme3961	2'-Deoxyadenosine	Nucleotides and derivatives	Nucleotides and derivatives	958-09-8	16701	20397	12039	26113	22973	17097	8949	11183	10426	7195.2	8424.1	5684.1	30157	37712	33713			down	up	down	down		up		up
mws0120	Choline alfoscerate	Lipids	PC	28319-77-9	466570	508050	518740	221320	182790	198050	387370	422820	448700	388420	381020	481820	1792100	1599900	1706400	down			up	up	up	up	up		up
Zmyn000110	D-Glucosamine 1-phosphate	Others	Saccharides and Alcohols	2152-75-2	56112	56556	56185	41984	38744	38813	37092	41054	18436	27965	27516	34979	81386	85134	94083							up	up		up
Zmdp002216	L-γ-Glutamyl-L-leucine	Amino acids and derivatives	Amino acids and derivatives	2566-39-4	2460300	2310400	1844400	838200	864750	857270	2197900	2339800	2370400	2115100	2307300	2093100	2916500	2888300	2770700	down				up	up	up
MWS4309	Glycyl-tryptophan	Amino acids and derivatives	Amino acids and derivatives	2390-74-1	523100	481020	365560	196340	248180	215170	515050	557060	462400	387330	401140	382130	767170	695200	722150	down				up		up
Lmhp001732	L-Prolyl-L-phenylalanine	Amino acids and derivatives	Amino acids and derivatives	13589-02-1	231140	187960	175310	106620	131890	98371	190020	170210	202090	217780	222170	205380	240830	262660	277210							up
Lmhp002001	L-Valyl-L-phenylalanine	Amino acids and derivatives	Amino acids and derivatives	3918-92-1	145420	138690	49670	68044	75386	58805	142060	110060	128460	113110	79312	102010	32794	50558	42502				down				down		down
pme1184	2'-Deoxyguanosine	Nucleotides and derivatives	Nucleotides and derivatives	961-07-9	26856	21279	21600	15195	18417	11742	18082	12393	20119	11154	14419	11588	25858	24787	30126										up
pme0230	Adenosine	Nucleotides and derivatives	Nucleotides and derivatives	58-61-7	2987600	2752700	2265900	1232300	1233600	1254100	2223700	2344600	2204200	1356200	1547100	1625200	2329100	2351800	2326000	down
pme0376	Naringenin (5,7,4'-Trihydroxyflavanone)	Flavonoids	Flavanones	480-41-1	4756.6	6011.6	5958.2	62133	58164	51234	5708	5098.4	3278.5	2310.1	2740.3	5665.9	8319.3	9884.9	6700.3	up				down	down	down			up
MWSmce675	Arbutin	Phenolic acids	Phenolic acids	497-76-7	86622	55611	45316	98288	75498	130350	42828	73144	109790	37533	62765	44243	95048	88302	78270						down
pmp001121	2,7-Dihydroxy-3,4,6-trimethoxyphenanthrene	Quinones	PhenAnthraquinones	39499-89-3	7518.7	8511.1	8905.1	9888.8	13363	10849	10678	9543.8	10010	13680	16987	20547	22631	19395	18059			up	up
Lmmn003323	2-Hydroxyhexadecanoic acid	Organic acids	Organic acids	764-67-0	2441900	1660600	1417300	3564400	3630700	3520700	1425200	1020300	982910	438200	522340	591240	911830	961560	1063000			down		down	down	down		down
MWSslk154	Triethyl citrate	Organic acids	Organic acids	77-93-0	2584300	2557300	2534700	2915200	2924800	2884700	3841400	3773300	3780900	4272600	3955800	3978200	6075700	5487200	5962000				up			up
Wmln002759	4-(Rhamnosyloxy)phenylacetonitrile	Alkaloids	Phenolamine	122001-32-5	20247	31010	26990	13297	14642	8610	20924	16192	11817	23494	29288	16624	33596	15377	30458	down						up
mws0629	L-Aspartyl-L-phenylalanine	Amino acids and derivatives	Amino acids and derivatives	13433-09-5	193110	178420	170260	117410	119750	121180	208450	238830	271440	174110	165310	145730	193340	168060	180000					up
Zmgp004297	1-phenyl-7-(4-hydroxyphenyl)-4-ene-3-heptanone	Others	Others	-	453640	256830	270510	250550	137490	367290	174320	113200	188720	159570	438110	320240	240340	185070	157350		down
mws2623	11-Octadecanoic acid (Vaccenic acid)	Lipids	Free fatty acids	506-17-2	4850700	4694400	4635100	6788200	6800100	6937500	4467200	5205300	3424400	6700500	6585000	6298600	3438100	3135100	3508000							down
pme1178	Guanosine	Nucleotides and derivatives	Nucleotides and derivatives	118-00-3	3546000	3078400	2524600	1329100	1273800	1345800	2649900	2663700	2923400	1802300	1923400	1701600	1288100	1174200	1131000	down			down	up			down
MWSmce089	p-Coumaroyltyramine	Alkaloids	Phenolamine	36417-86-4	78769	73934	70497	27412	24944	26746	1079.2	863.43	3386.1	1350.6	292.57	4036	7035.7	3581.7	5199.8	down	down	down	down	down	down	down	up
Zmwp005562	cis-N-p-Coumaroyltyramine	Alkaloids	Phenolamine	-	65973	78930	56229	23037	20832	23466	3000.6	1352.5	2340.1	2625.8	583.89	586.32	2639.1	3320	6462.6	down	down	down	down	down	down	down
mws0668	Xanthosine	Nucleotides and derivatives	Nucleotides and derivatives	146-80-5	107610	121210	131170	55544	73887	64006	182430	106510	275140	216730	169850	204580	60570	97769	72724					up	up		down		down
pma1751	N-(beta-D-Glucosyl) nicotinate	Others	Vitamin	-	18196	24372	16400	33055	31457	19092	12164	7990.7	6691.5	13459	13441	14296	28672	17546	23278		down			down	down		up
mws1068	Kaempferol (3,5,7,4'-Tetrahydroxyflavone)	Flavonoids	Flavonols	520-18-3	3761.3	3999.2	3061.4	82031	74195	90159	3001	1274.5	561.48	9	9	9	5952.3	4807.2	4574.9	up	down	down		down	down	down	up	down	up
pmn001511	3-Hydroxy-5-Methylphenol-1-O-Glucoside	Phenolic acids	Phenolic acids	-	361700	235400	326470	241730	289400	247760	230460	233110	192760	401670	491770	431180	574200	537370	597190							up	up	up
mws0064	Eriodictyol (5,7,3',4'-Tetrahydroxyflavanone)	Flavonoids	Flavanones	552-58-9	3039.4	3751.9	3305.2	50992	50226	56816	973.08	803.02	1189.1	1805.6	2780.7	3217.3	3560.4	3011.2	1816.4	up	down			down	down	down	up	up
Lmyn007883	9,16-Dihydroxypalmitic acid	Lipids	Free fatty acids	38076-49-2	6464.6	10352	9524.7	30150	29463	24595	4774.7	4382.8	5283.2	4211.7	3166.7	2602	32925	35408	29108	up		down	up	down	down		up		up
pmb2657	Argininosuccinic acid	Organic acids	Organic acids	2387-71-5	16394	22782	13539	16942	13772	12028	14046	16084	10705	42861	43024	51333	29567	22644	23397			up			up			up
MWSmce689	Methyl linolenate	Lipids	Free fatty acids	301-00-8	74692	70340	75686	41209	45983	39781	28247	20903	26808	57916	45512	45210	87943	75878	100420		down					up	up
Zmyn004676	17-Hydroxylinolenic acid	Lipids	Free fatty acids	-	88702	89249	84677	84835	87332	86538	46618	48176	34542	60334	59902	63684	78927	83211	79341		down			down
Lmbn005662	9,10-epoxoctadecenoic acid	Lipids	Free fatty acids	16833-56-0	4069.2	5155.2	4523.9	9005.8	8487.6	8729	4527.5	3987.4	5140.4	3864.2	4238.5	3636.4	4655.7	4434.3	4368.6						down
ML10195036	3-Dehydrosphinganine	Lipids	Sphingolipids	16105-69-4	65045	53843	35996	86140	68319	64205	23318	29038	23432	9	9	9	16050	12196	16733		down	down	down	down	down	down		down	up
Zmhn001358	4-O-Glucosyl-4-hydroxybenzoic acid	Phenolic acids	Phenolic acids	-	213720	196460	185350	417990	424720	426600	268520	274110	245460	182570	191140	192880	153630	153850	153220	up					down	down
Lmsn002247	1-O-Salicyloyl-β-D-glucose	Phenolic acids	Phenolic acids	60517-74-0	211900	195130	190640	445650	420150	466770	281250	277750	283120	179480	171570	195750	151370	148170	147550	up					down	down
MWS5235	12-Hydroxyoctadecanoic acid	Lipids	Free fatty acids	106-14-9	190350	635720	88211	77430	41955	99827	37711	32114	39734	264150	49527	649070	225300	349390	174100		down					up	up	up
Zmyn005384	2R-Hydroxyoctadecanoic acid	Lipids	Free fatty acids	26633-48-7	136140	121860	118700	175050	162960	188480	89374	57392	77175	64305	80514	61190	83535	89354	98697					down	down
MWS4295	DL-2-hydroxystearic acid	Lipids	Free fatty acids	629-22-1	143860	120700	94634	184720	190560	189400	89567	70057	86175	66479	63351	72160	82602	87582	97973					down	down	down
Hmyp002315	3,5,7,4'-Tetrahydroxy-Coumaronochromone	Others	Others	-	116750	153270	81224	218370	295260	244900	74073	77313	126550	70789	50606	73687	160020	192630	214540	up				down	down		up		up
pme2954	Quercetin	Flavonoids	Flavonols	117-39-5	100040	93949	69709	1305900	1297600	1482300	55949	113670	48113	51934	35970	68276	94428	107540	102560	up				down	down	down
Cmsp004086	Dihydrokaempferide	Flavonoids	Flavanonols	137225-59-3	53161	60208	53960	88932	110880	65942	61088	46184	41417	45434	36899	17504	54227	62360	76400						down
MWSslk208	Kaurenoic Acid	Terpenoids	Ditepenoids	6730-83-2	127870	130930	120570	83125	89628	87076	69764	64816	46232	174220	168300	166970	86808	97185	91078		down							up
pme1373	2'-Deoxycytidine-5'-monophosphate	Nucleotides and derivatives	Nucleotides and derivatives	1032-65-1	110930	123020	110850	77937	43053	45373	90928	83514	148690	124930	135590	166000	176410	135510	213770	down					up	up
pmb2855	L-Glutamine-O-glycoside	Amino acids and derivatives	Amino acids and derivatives	-	113570	155520	115130	141410	183540	68946	203770	151950	127450	458550	526190	564450	495570	408230	367270			up	up		up	up	up	up
pmn001610	Eicosadienoic acid	Lipids	Free fatty acids	5598-38-9	81333	77276	73226	85873	104780	101600	50542	53493	36340	108230	103080	98255	50242	52382	44907					down				up	down
pmb2857	L-Glutamic acid-O-glycoside	Amino acids and derivatives	Amino acids and derivatives	-	16113	10928	9177.3	14740	7616.8	17770	6301.1	17604	13470	38979	32392	27419	18087	23269	9493			up			up			up
Lmhn003074	Feruloylmalic acid	Phenolic acids	Phenolic acids	-	18251	11971	2517	8429.8	17029	14510	6328.8	4375.2	9744.5	14874	27466	17049	18882	25826	16045								up	up
Zmdp001857	γ-Glutamyltyrosine	Amino acids and derivatives	Amino acids and derivatives	7432-23-7	10596000	9413800	8199000	4745500	5336100	5056400	10368000	10534000	9416600	9586800	11043000	11816000	8324000	8462600	8196800					up	up
pme3967	2-(Dimethylamino)guanosine	Nucleotides and derivatives	Nucleotides and derivatives	2140-67-2	510520	459320	382370	233460	234200	262220	637190	616820	635410	810510	810720	759850	234390	216590	224180				down	up	up		down		down
Lmqp002761	Alnusonol	Phenolic acids	Phenolic acids	52330-12-8	15924	16866	19863	32900	24787	18300	5472.2	15090	11219	12898	9691	12455	10223	15473	17661					down	down
mws1433	N-Feruloyltyramine	Alkaloids	Phenolamine	66648-43-9	81254	91623	69833	77489	83394	74195	2968.8	7120.5	9318.3	6539	1778.5	4351.2	6252.9	4923.1	8306.5		down	down	down	down	down	down
Hmjp005980	N-Cis-Feruloyltyramine	Alkaloids	Phenolamine	80510-09-4	90558	92534	82872	100810	74500	76283	1835.9	6686.2	12304	1836.2	1514.7	4093.8	10586	5728.7	10572		down	down	down	down	down	down			up
mws0066	Isorhamnetin	Flavonoids	Flavonols	480-19-3	43403	46174	47488	1394700	1273700	1398600	14332	17769	11358	24055	18795	62903	71011	77416	84441	up	down			down	down	down	up
Zmzp006646	Capillarisin	Others	Others	56365-38-9	40251	40532	36356	952330	945020	1115400	21596	20771	10424	20845	13680	41542	53146	48655	49635	up	down			down	down	down	up
pmn001367	Protocatechuic acid-4-O-glucoside	Phenolic acids	Phenolic acids	-	91634	182490	195150	1822200	1821900	1484400	108580	83494	148210	423050	289670	481390	582000	655440	607050	up		up	up	down	down	down	up	up
pmb2871	1-O-Gentisoyl-β-D-glucoside	Phenolic acids	Phenolic acids	23445-11-6	159540	295700	284860	2649900	2771500	2164500	157520	103220	232130	677920	444450	731760	918310	974030	900710	up		up	up	down	down	down	up	up
Zmtn001661	Vanilloloside	Phenolic acids	Phenolic acids	74950-96-2	105340	194070	172860	1749400	1787100	1407600	105510	74219	145840	434060	327920	477740	593560	663260	608590	up		up	up	down	down	down	up	up
Hmtn001120	5-(2-Hydroxyethyl)-2-O-glucosylphenol	Phenolic acids	Phenolic acids	-	551420	548860	491100	1782800	1969200	1894300	311680	316750	229480	671730	631640	745020	579830	592260	549830	up				down	down	down	up	up
MWSHY0151	Quercetagetin; 3,3',4',5,6,7-Hexahydroxyflavone	Flavonoids	Flavonols	90-18-6	2215200	2156000	2218100	2608700	3007400	3131900	1437900	1440900	1164900	1104300	1076200	1149400	3133100	2670500	2864200					down	down		up		up
MWS20199	Digallic acid	Phenolic acids	Phenolic acids	536-08-3	55678	58112	63298	13996	19537	14610	39592	17297	27947	24970	25567	27801	101320	70121	119040	down	down	down				up	up		up
mws0983	N-Oleoylethanolamine	Alkaloids	Alkaloids	111-58-0	17669000	14937000	13584000	20996000	22818000	24026000	23213000	25485000	23467000	9597200	9209800	8515500	8075500	9005400	7629100						down	down	down	down
Hmhn003067	Phenylpropionic acid-O-β-D-glucopyranoside	Phenolic acids	Phenolic acids	-	31550	9646.5	13221	37179	34196	29886	14429	16058	14288	12574	12491	5580.8	13005	6090.3	13470					down	down	down
Lmsn003111	1-O-p-Coumaroyl-β-D-glucose	Phenolic acids	Phenolic acids	7139-64-2	74729	63024	36685	20055	17900	51008	45689	91606	43319	74490	69065	105200	56750	19616	26379						up				down
Lmqn000351	Rutinose	Others	Saccharides and Alcohols	90-74-4	155940	167040	139450	289960	281020	271300	217490	186340	319350	494820	361980	396000	185660	213060	219900			up							down
mws0884	Cyclic 3',5'-Adenylic acid	Nucleotides and derivatives	Nucleotides and derivatives	60-92-4	12778	9851.5	10605	10379	12597	11696	6093.1	7596.1	8914.4	2795	5460.8	3903	29428	24425	26829			down	up		down	up	up		up
Zmhn001883	Vanillic acid-4-O-glucoside	Phenolic acids	Phenolic acids	32142-31-7	39534	41313	37294	80264	80069	79020	46989	39659	32552	25111	32695	1322.3	87821	79710	98152	up			up	down			up
Lmtn002565	1-O-Vanilloyl-D-Glucose	Phenolic acids	Phenolic acids	-	1092500	1082700	1086100	2364400	2174800	2299800	545850	546860	470840	514350	527400	587150	1726000	1613500	1729400	up	down	down		down	down		up		up
pmc0066	2'-Deoxyinosine-5'-monophosphate	Nucleotides and derivatives	Nucleotides and derivatives	3393-18-8	2065300	1919000	2385500	5675900	6448100	5820700	2065000	2145600	2040000	1624300	1406300	1401900	1560400	1520800	1762100	up				down	down	down
Lmfn000604	6-O-Galloyl-D-glucose	Phenolic acids	Phenolic acids	13186-19-1	29457	39671	28237	1502200	1490300	1543200	20379	18619	29689	30632	43400	34058	71339	53293	65552	up				down	down	down	up
Jmwn002117	2-(3,4-dihydroxyphenyl) ethanediol 1-O-β-D-glucopyranoside	Phenolic acids	Phenolic acids	-	210240	206710	216150	1377200	1434300	1396800	146740	163200	106620	364130	354510	381860	46586	61511	52085	up			down	down	down	down	down	up	down
pmn001421	3-O-p-Coumaroylquinic acid	Phenolic acids	Phenolic acids	87099-71-6	82764	94322	78282	42551	23257	38547	104660	75702	90746	32724	26280	28476	47774	78794	22030	down		down		up				down
Zmyn000083	D-Glucose 1,6-bisphosphate	Others	Saccharides and Alcohols	10139-18-1	683440	759490	694750	930240	870610	935160	744970	809160	537050	1476700	1470400	1525100	1025300	992250	1001500			up						up
Jmwn002620	Vanillic Acid-4-O-Glucuronide	Phenolic acids	Phenolic acids	-	31996	38581	53443	29253	33137	25177	8830.5	6931.8	4335.1	15247	33369	33346	2348.4	11634	8361.9		down		down	down		down		up
Lmsn002548	1-O-Caffeoyl-β-D-glucose	Phenolic acids	Phenolic acids	14364-08-0	48366	49464	48433	27873	35092	28781	15988	12708	6370.6	42338	42312	37835	21172	31629	22816		down			down			up	up
Zmhn001793	6-O-Caffeoyl-D-glucose	Phenolic acids	Phenolic acids	-	313500	332910	334300	2509000	2337300	2153300	568930	644420	417050	918070	998550	979480	414920	345680	417040	up		up		down	down	down			down
mws0906	Coniferin	Phenolic acids	Phenolic acids	531-29-3	452990	321780	295880	2747100	2257800	2106200	601040	583460	447950	812130	1048800	921100	504850	472150	502450	up		up		down	down	down
HJAP050	N-Feruloyl-3-methoxytyramine	Alkaloids	Phenolamine	78510-19-7	462100	487690	357400	914720	816610	827460	6201.7	4643.7	7011.1	6928.4	5124.5	4469.5	15296	13171	15250		down	down	down	down	down	down	up		up
Hmjp006104	N-Cis-Feruloyl-3'-O-methyldopamine	Alkaloids	Phenolamine	-	439300	505490	390800	844860	784350	794160	7514.2	6573.9	8228.4	7856.8	6704.4	6001.4	13141	13157	13682		down	down	down	down	down	down
Hmjp005906	N-Trans-Feruloyl-3'-O-methyldopamine	Alkaloids	Phenolamine	-	451160	474500	382450	880000	761640	836790	5648.5	4517.4	9020.5	10385	5660.8	11770	12198	11033	14023		down	down	down	down	down	down
pmb0981	Adenosine 5'-monophosphate	Nucleotides and derivatives	Nucleotides and derivatives	61-19-8	41927	45229	30504	65125	87185	71065	71938	64833	77920	40508	52968	51721	39573	25093	31172							down	down
mws2108	Cryptochlorogenic acid (4-O-Caffeoylquinic acid)	Phenolic acids	Phenolic acids	905-99-7	5517500	4213800	3871300	63063	57665	64994	319860	331410	293460	1585400	1533600	1758100	4390200	4449500	3580200	down	down	down		up	up	up	up	up	up
mws0178	Chlorogenic acid (3-O-Caffeoylquinic acid)	Phenolic acids	Phenolic acids	327-97-9	8515600	7938900	6590200	103030	87441	99651	528270	532790	553300	2531900	2417300	2526300	6114800	6595800	5943700	down	down	down		up	up	up	up	up	up
Zmhn002422	1-O-Feruloyl-D-Glucose	Phenolic acids	Phenolic acids	-	1505300	1639900	1461700	999010	1016700	918690	1229500	1321200	957000	522390	517860	524570	742430	657010	647570			down	down					down
pmb0296	1-Oleoyl-Sn-Glycerol	Lipids	Glycerol ester	129784-87-8	12958	6911.9	10215	10197	9537.8	8939.7	8675.5	10582	11012	5291.1	6289.3	2418.1	12533	11099	16968			down						down	up
Jmyn002224	glucoacetosyringone	Phenolic acids	Phenolic acids	86402-41-7	21901	23818	15061	22946	27448	28768	9311.3	12640	4418.3	3952.5	3043	8636.1	23077	21883	29504		down	down		down	down		up		up
pme0085	Rosmarinic acid	Phenolic acids	Phenolic acids	537-15-5	28472	45468	23290	13602	22003	9540.8	29118	27600	23288	30393	28497	26006	20087	35646	35698	down
pmb3107	Glucosyringic acid	Phenolic acids	Phenolic acids	-	959610	1033300	947430	553610	586870	598640	857930	794440	621760	1054300	1011700	1032200	261080	260510	221710				down			down	down		down
pmp000695	Swertiamarin	Terpenoids	Monoterpenoids	17388-39-5	139280	189460	161100	54046	73618	80300	110740	144620	123920	71115	50480	45490	91913	85011	73540	down		down						down
mws0232	Riboflavin (Vitamin B2)	Others	Vitamin	83-88-5	68901	79097	58139	109140	136750	118120	59738	45235	50744	69752	60367	64479	93642	91867	86659					down
HJN003	1-O-Sinapoyl-D-glucose	Phenolic acids	Phenolic acids	-	517380	539560	512310	467130	522490	458930	513770	417750	420470	1444900	1415100	1434400	353590	328800	347910			up			up			up	down
pmn001423	Roseoside	Others	Others	54835-70-0	135420	133800	147790	74460	97552	83492	146980	165800	128970	318570	350950	354750	173590	148570	156350			up			up			up	down
mws1565	Geniposide	Terpenoids	Monoterpenoids	24512-63-8	36271	29586	14180	35836	12028	14892	22316	28566	34843	179310	209750	192330	11643	3679.3	14687			up			up		down	up	down
Zmhn001970	Piceid	Others	Stilbene	27208-80-6	117430	92915	120660	139170	192290	231750	130660	95901	74452	99272	76496	65786	104740	114120	142370						down
pme3007	Uridine 5'-diphosphate	Nucleotides and derivatives	Nucleotides and derivatives	27821-45-0	134330	144120	134970	111430	105110	133350	79000	99829	74505	114190	118090	113910	205390	215320	195200								up
Lmyn002435	Hydrangeifolin I	Phenolic acids	Phenolic acids	-	21256	16121	18968	10364	5840.5	6842	11447	10240	2410	8797.2	10218	19681	9639.8	25543	17134	down	down
MWS20152	Syringaresinol	Lignans and Coumarins	Lignans	21453-71-4	15076	23004	13399	858150	863690	813240	6761.6	4909.8	4217.6	5603.3	3013	7844.5	4902.8	3371.1	3382.6	up	down	down	down	down	down	down
mws2523	Trehalose 6-phosphate	Others	Saccharides and Alcohols	4484-88-2	39862	56301	37298	44574	50447	49171	44971	35754	24580	21108	42078	36894	80392	97108	60987								up		up
Lmhp008337	LysoPE 14:0 (2n isomer)	Lipids	LysoPE	-	6185.7	6122	6148.2	7430.4	6132.3	7099.7	4566.6	3605.1	3993.6	2854.4	3479.3	3194.8	7788.4	4796.9	6145.2						down
pmb0864	LysoPE 14:0	Lipids	LysoPE	-	5743	5239.3	3805.1	5862	5674.1	5547.4	1908.9	2749.9	3549.3	2982.5	3499.8	3197.1	6048.6	6409.6	6992.9					down			up		up
pmp000436	Taraxerol	Terpenoids	Triterpene	127-22-0	6261	8167.3	6119.6	10167	6867.7	7648.1	9747.3	6272	6228	7867.5	13098	10939	988.26	715.82	1813.6				down			down	down		down
MWSHY0181	Apigenin-8-C-Glucoside (Vitexin)	Flavonoids	Flavonoid carbonoside	3681-93-4	17562	6365	10008	30212	18423	31012	11199	12778	15880	61584	50880	31192	40064	43094	38410	up		up	up				up	up
mws1434	Apigenin-6-C-glucoside (Isovitexin)	Flavonoids	Flavonoid carbonoside	38953-85-4	59500	45956	56333	70812	72558	62168	43328	37604	36510	135530	170930	156760	106270	124020	101170			up	up		up		up	up
Lmsn002494	Ellagic acid-4-O-Xyloside	Tannins	Tannin	139163-18-1	74441	84440	80902	172710	159580	161180	108540	89035	61893	36754	34173	47993	132200	109260	139300	up		down			down			down	up
Lmdp003509	Quercetin-3-O-xyloside (Reynoutrin)	Flavonoids	Flavonols	549-32-6	149240	76792	99696	248650	258220	266760	144720	121790	160840	53548	76114	48316	218010	232110	247310	up			up		down			down	up
mws4183	Quercetin-3-O-arabinoside (Guaijaverin)	Flavonoids	Flavonols	22255-13-6	35255	38524	38818	72949	88499	63790	44682	30142	21487	12152	16927	11549	50842	66837	64733	up		down		down	down			down	up
mws1179	Naringenin-7-O-glucoside (Prunin)	Flavonoids	Flavanones	529-55-5	284350	285870	289570	544270	680680	597480	298210	248790	219420	442670	404150	414730	244970	214070	212360	up				down		down
HJN087	Naringenin-4'-O-glucoside	Flavonoids	Flavanones	-	53489	36957	41909	177240	142570	163410	39878	42890	9854.8	36032	31303	31175	46840	44395	35300	up				down	down	down
Lmfn004093	Phloretin-4'-O-glucoside (Trilobatin)	Flavonoids	Chalcones	4192-90-9	1333100	1274000	1472900	1785600	1909500	1939800	1008800	887190	704350	747550	916230	730340	1130600	1361300	1106300					down	down
mws2118	Phloretin-2'-O-glucoside (Phlorizin)	Flavonoids	Chalcones	60-81-1	108560	132180	109740	189520	173590	186280	73959	97567	55767	107170	75366	98072	86923	75823	100360					down		down
pmb0503	N-(4'-O-glycosyl)-p-coumaroyl agmatine	Alkaloids	Phenolamine	-	128360	135120	95809	70032	50955	77443	122240	144640	141730	101790	91532	92284	56074	61948	47908				down	up			down
Lmhp008885	LysoPE 15:0 (2n isomer)	Lipids	LysoPE	-	9710.2	8011.5	7737.3	8145.8	8968.9	3803.9	2278.7	5410.7	4312.3	5685.3	4930.5	4410.4	6455.5	3298.9	4424.1		down
Lmhp009187	LysoPE 15:0	Lipids	LysoPE	-	35131	34971	30731	34373	35069	31877	22462	21586	21195	16558	12759	13015	26510	27345	25507			down			down
mws0430	Folic acid	Others	Vitamin	59-30-3	23327	25959	24930	15183	8941.5	11299	24352	17168	18061	53081	41055	49354	32143	25846	29784	down					up	up		up
mws1397	Epicatechin gallate	Flavonoids	Flavanols	1257-08-5	22814	65845	31172	11679	9693	4575.5	20004	85505	18814	27424	8689.2	256710	103910	631100	7746	down
pmn001338	Rhein-8-O-glucoside	Quinones	Anthraquinone	34298-86-7	146560	139170	133870	184300	241800	213180	113760	118790	82919	132880	110850	125200	96597	86315	63680					down		down
Hmcp002316	Isorhamnetin-3-O-arabinoside	Flavonoids	Flavonols	-	138040	166760	132780	59719	61192	55452	99131	103160	93208	42872	46600	40068	166510	139320	149530	down		down				up		down	up
Xmyp005654	Kaempferol-4'-O-glucoside	Flavonoids	Flavonols	-	18366000	18200000	18277000	23372000	23360000	23882000	14633000	13315000	14965000	10941000	10303000	10797000	24642000	22863000	22472000						down				up
Zmhn001905	HydroxyAloe-emodin-8-O-glucoside	Quinones	Anthraquinone	-	5500000	5662500	5699000	7893600	7993600	8276800	4304800	3963000	2833200	2699900	2968500	3127600	8832200	7043900	7777800					down	down		up		up
MWSHY0136	Kaempferol-3-O-glucoside (Astragalin)	Flavonoids	Flavonols	480-10-4	40984000	38979000	39036000	37044000	39701000	40096000	35948000	35539000	33342000	19194000	17507000	19982000	42369000	39673000	42713000			down			down				up
MWSHY0104	Luteolin-7-O-glucoside (Cynaroside)	Flavonoids	Flavones	5373-11-5	17959000	17796000	17698000	24963000	23825000	24025000	14170000	14144000	14855000	11205000	10869000	11049000	22743000	24325000	23526000						down				up
MWS20147	Luteolin-3'-O-glucoside	Flavonoids	Flavones	5154-41-6	37979000	36631000	35092000	35541000	38223000	39359000	33446000	32156000	32328000	17120000	17556000	17932000	41075000	38307000	37852000			down			down				up
mws0089	Kaempferol-7-O-glucoside	Flavonoids	Flavonols	16290-07-6	14651000	13510000	15086000	13704000	12592000	12855000	12360000	11936000	9087600	5935100	6537600	6984200	13041000	13184000	16774000			down			down				up
mws0913	Kaempferol-3-O-galactoside (Trifolin)	Flavonoids	Flavonols	23627-87-4	6259700	6393400	5672300	8372300	9511400	9006300	4783900	5087300	3574900	3318100	3181300	3412100	7631400	8493500	7551300						down				up
mws1361	Taxifolin-3-O-rhamnoside (Astilbin)	Flavonoids	Flavanonols	29838-67-3	51993	39542	38143	209380	196940	192510	31955	59335	28017	95353	105000	108800	110570	114410	153720	up		up	up	down			up	up
mws0057	Eriodictyol-7-O-glucoside	Flavonoids	Flavanones	38965-51-4	36665	19136	16711	99052	90708	87380	18324	56064	33816	67596	56268	65284	60873	56906	92415	up		up	up	down
MWSHY0130	Taxifolin 7-O-rhamnoside	Flavonoids	Flavanonols	137592-12-2	49740	39451	34630	10812	17754	14632	35928	51226	46261	37071	29232	49672	67034	53892	38298	down				up	up	up
Lmtn002796	Aromadendrin-7-O-glucoside	Flavonoids	Flavanonols	28189-90-4	104570	109280	95861	100790	136770	134340	75574	52833	47432	147960	147620	132190	164220	155510	118570					down			up	up
pmd0160	LysoPE 16:0 (2n isomer)	Lipids	LysoPE	-	1417100	1338800	1143100	1228400	1140000	1133400	744510	743580	732260	589560	559170	549230	1304900	1261100	1226400			down			down				up
pmb0876	LysoPE 16:0	Lipids	LysoPE	53862-35-4	1467800	1366100	1186800	1248800	1250100	1244400	734910	756320	756050	599480	602630	617330	1285700	1312900	1228700			down			down				up
MWS5083	Flavin Single Nucleotide (FMN)	Nucleotides and derivatives	Nucleotides and derivatives	6184-17-4	64946	65458	56453	102560	85221	76620	59503	58678	23930	41514	25206	37948	111460	115740	91555						down		up		up
HJN110	Betulinic acid	Terpenoids	Triterpene	472-15-1	67228	11133	4705.9	108760	110860	137110	9	9	9	81964	99806	100860	195380	172020	203950	up	down		up	down			up	up	up
pmn001700	24,30-Dihydroxy-12(13)-enolupinol	Terpenoids	Triterpene	-	77648	14408	6190.4	91333	108440	125210	6661.2	2862.6	618.51	76954	97076	96192	199370	157340	175010	up	down		up	down			up	up
mws4053	Ursolic acid	Terpenoids	Triterpene	77-52-1	82126	9543.4	1738.2	100400	126340	129390	2814.8	1628.4	1925.6	89491	99009	96456	209660	179600	198580				up	down			up	up	up
pmb0464	L-Aspartic acid-O-diglucoside	Amino acids and derivatives	Amino acids and derivatives	-	83876	80820	153770	141640	273890	172700	162920	126620	93331	169060	153510	205550	200070	331770	232300				up
mws2220	Gallocatechin 3-O-gallate	Flavonoids	Flavanols	5127-64-0	32847	102080	68778	27444	5641.5	6580.5	37592	129810	24202	47634	30761	492340	201960	2161100	31329	down
pmb2654	Anthranilate-1-O-Sophoroside	Phenolic acids	Phenolic acids	-	9172000	10524000	11003000	4803600	4301900	3700800	10150000	7561300	8447300	14778000	13690000	13240000	11511000	12084000	12109000	down				up	up	up
pmb2999	Chrysoeriol-5-O-glucoside	Flavonoids	Flavones	-	2407400	2724100	2155900	4847100	4045300	4432200	1810400	1725000	1458100	1479800	1363700	1522100	3508600	3469300	3406000					down	down		up		up
Hmgn001278	Verbasoside	Phenolic acids	Phenolic acids	61548-34-3	13350	13024	18657	35341	35038	27961	11989	11960	12784	12289	7810.2	13797	24313	28441	36614	up				down	down		up		up
mws0856	Quercetin-4'-O-glucoside (Spiraeoside)	Flavonoids	Flavonols	20229-56-5	6059900	5750600	5710100	8893600	10473000	9159800	3598700	3916500	2697900	3985800	3769800	4039300	7893700	8431800	8302000					down	down		up		up
Hmcn001884	6-Hydroxyluteolin 5-glucoside	Flavonoids	Flavones	-	27963000	28855000	26335000	45298000	41065000	39080000	20179000	20110000	15325000	18394000	17888000	20571000	38359000	35703000	36984000					down	down
MWSHY0113	Quercetin-3-O-galactoside (Hyperin)	Flavonoids	Flavonols	482-36-0	1985400	1869500	1773200	3177500	3362200	3326500	1467800	1257400	1452500	1017800	1025400	1004900	2527400	2284200	2374900					down	down				up
Lmzp002365	Hesperetin-7-O-glucoside	Flavonoids	Flavanones	31712-49-9	1815100	1390700	1781300	2029800	1725100	2304900	1826800	1347100	1373000	1005200	953430	1056000	1981200	1994300	1926200						down
Lmhp009769	LysoPE 17:1	Lipids	LysoPE	-	68259	60459	51650	43951	36998	42573	29266	25579	27894	24612	21524	26511	39054	44236	42736		down	down
Lmhp009464	LysoPE 17:1 (2n isomer)	Lipids	LysoPE	-	68446	54036	49981	38132	35073	32025	24866	22886	26648	26869	25240	26774	43746	39808	44191		down	down
Xmsn002700	Taxifolin-3'-O-glucoside	Flavonoids	Flavanonols	31106-05-5	746310	881510	842960	1241200	1250800	1579700	565530	518370	424810	609030	507040	523240	1329400	1263000	1038200					down	down		up		up
pmn001727	N-(4-O-(Glucosyl)-E-feruloyl)-tyramine	Alkaloids	Phenolamine	-	5690.2	6391	6948.8	37750	35416	34132	20859	27364	8226.2	8906.2	8239.8	4217.5	5741.5	11208	6003.5	up	up				down	down
Lmhp008589	LysoPE 18:3 (2n isomer)	Lipids	LysoPE	-	22106	26773	16152	19374	23007	18284	8202.8	10022	10671	7790.3	7483.2	7209.8	19414	17955	18531		down	down		down	down				up
Lmhp008801	LysoPE 18:3	Lipids	LysoPE	-	17062	17241	14620	13037	17407	17851	3982.7	11886	10770	5140.2	5947.7	5325.5	11004	20321	16780			down			down				up
pme1683	Calcium Pantothenate	Others	Vitamin	137-08-6	19521	11899	12539	14410	12002	11990	17838	27258	34601	20017	25817	11933	22146	20669	17238					up
pmb0881	LysoPE 18:2	Lipids	LysoPE	-	699020	648670	593190	554080	602890	586880	304120	305810	319570	227370	209430	239660	680960	682780	664540		down	down			down		up		up
pmb0874	LysoPE 18:2 (2n isomer)	Lipids	LysoPE	-	751650	642130	619350	561030	606690	590180	311110	331570	331220	225500	236240	240060	689880	700780	664320		down	down			down		up		up
Hmcp002207	Isorhamnetin-7-O-glucoside (Brassicin)	Flavonoids	Flavonols	6743-96-0	352240	274130	318600	370560	381330	522830	167080	163720	149000	159290	164050	169890	405170	359710	344850					down	down		up		up
Lmjp003044	Isorhamnetin-3-O-Glucoside	Flavonoids	Flavonols	5041-82-7	396210	398120	361360	425800	396460	469500	196460	183930	168040	189530	192580	177600	420210	460740	416660		down	down		down	down		up		up
Lmjp002906	Rhamnetin-3-O-Glucoside	Flavonoids	Flavonols	27875-34-9	11898000	12517000	12613000	14285000	12600000	13904000	6001000	6595900	5983800	6352600	6420400	6476000	15229000	14549000	14838000					down	down		up		up
Hmgp002036	Nepetin-7-O-glucoside(Nepitrin)	Flavonoids	Flavones	569-90-4	12193000	12558000	11781000	14350000	13725000	14433000	5953000	6177100	5877700	6903400	6338900	6273800	15841000	14994000	14053000		down			down	down		up		up
pmb2260	LysoPC 15:1	Lipids	LysoPC	-	8825.5	9825.2	7050.1	7859.6	10175	10149	2817.9	5761.5	5560	5759.8	2821.1	3821.4	13355	10594	14496			down			down		up		up
mws0289	LysoPE 18:1	Lipids	LysoPE	89576-29-4	583300	506860	504200	388050	376390	379670	295820	264510	311260	238640	267510	230110	482640	498220	465140			down
pmb0856	LysoPE 18:1 (2n isomer)	Lipids	LysoPE	-	309120	314910	256530	231860	228200	196100	177860	154940	159880	147760	153630	132780	240560	273680	242800			down
Lmpp003465	Myricetin-3-O-glucoside	Flavonoids	Flavonols	19833-12-6	77468	83664	64773	128940	132920	125300	70294	32532	61717	40562	53117	39661	167610	133070	160730				up	down	down		up		up
Lmfp003403	Quercetagetin-7-O-glucoside(Quercetagitrin)	Flavonoids	Flavonols	548-75-4	62538	67451	53344	69343	93294	85919	31702	32470	31656	11162	25303	12646	120370	89971	81886			down		down	down		up		up
pma0680	N1-Caffeoyl-N10-Feruloylspermidine	Alkaloids	Phenolamine	-	2077000	1555000	1446800	1176700	1185200	1229500	1721000	1579700	1809800	1482100	1318200	1356000	610980	626700	590230				down				down		down
Lmmn003398	Kaempferol-3-O-(6''-acetyl)glucoside	Flavonoids	Flavonols	-	104440	118780	87014	73058	84068	67410	54602	55538	46354	12637	9038	17882	79345	76506	76576			down			down			down	up
Lmmp003903	Kaempferol-3-O-(2''-acetyl)glucoside	Flavonoids	Flavonols	-	56490	59350	63142	55527	76055	74924	49265	25373	31531	6336.5	8309.8	31599	46437	45617	37866			down			down
pmb0736	Tricin-7-O-Glucoside	Flavonoids	Flavones	32769-01-0	158870	163060	162370	71458	69340	61240	50116	70364	56676	57172	74793	80457	148430	123970	128270	down	down	down					up
Lmgp003989	Dicaffeoylshikimic acid	Phenolic acids	Phenolic acids	-	38899	38171	36864	22178	29084	24496	37047	48934	38297	22212	14549	16336	11474	26055	12456			down	down				down	down
pmb3000	Chrysoeriol-7-O-(6''-acetyl)glucoside	Flavonoids	Flavones	-	48486	45034	43796	86008	93429	96618	60147	49832	29731	22188	17275	24341	60170	50240	47760	up		down			down			down	up
pme0500	D-Melezitose	Others	Saccharides and Alcohols	597-12-6	2021400	2199900	2049200	2357700	1831300	1420300	2656100	2856500	1794000	2171800	2255200	1144400	1006000	1286800	849800								down
MWSmce486	Manninotriose	Others	Saccharides and Alcohols	13382-86-0	3747.8	4889.2	5670	17643	8460	10362	6968.5	5117	9987.2	8985.8	12709	12712	3760.8	11972	4428.8	up		up
Lmhp010757	LysoPE 20:2	Lipids	LysoPE	-	7303.3	9334	7078.3	6034.6	6731.5	5482.8	2881.1	2917.8	2277.8	1389.2	2274	1726.2	9654.7	9310.5	8354.5		down	down		down	down		up		up
Lmhp010514	LysoPE 20:2 (2n isomer)	Lipids	LysoPE	-	11533	9431.7	9623.4	6207	5962.5	4728.5	3108	2614.6	1608.3	2510.3	1839.9	2390.6	8047.4	8377.1	9017.2		down	down		down	down		up		up
Lmhp008718	LysoPC 17:2	Lipids	LysoPC	-	26891	34670	29251	25874	25534	27331	18729	16820	21778	14138	15277	11591	27586	24839	26850			down
Zmsp004363	Quercetin-3-O-(6''-acetyl)glucoside	Flavonoids	Flavonols	-	46454	55492	35758	31444	36894	29414	32819	29921	21967	2414	13785	14337	41766	34330	50762			down							up
Hmln002199	Quercetin-3-O-(6''-acetyl)galactoside	Flavonoids	Flavonols	-	118790	176840	120360	171100	124110	257410	93585	86768	40593	28631	27586	36619	250960	322440	326470			down	up	down	down		up	down	up
Lmhp010515	LysoPC 17:0 (2n isomer)	Lipids	LysoPC	-	20043	20211	17902	21735	22531	16352	16173	18122	15562	15334	13845	15847	6932.5	10943	8297.5				down			down
pmb2406	LysoPC 17:0	Lipids	LysoPC	50930-23-9	65809	55952	55868	77937	69859	75070	37418	36128	40176	40510	51279	49600	38181	37301	34987							down
pmb0854	LysoPC 18:3	Lipids	LysoPC	-	87763	90160	81252	101210	103400	101950	47934	58455	47047	29197	28095	29054	88541	93303	90453			down			down				up
pmb0865	LysoPC 18:3 (2n isomer)	Lipids	LysoPC	-	90603	87312	82604	112090	103240	93929	53712	52307	45879	30140	28618	34712	106500	94357	88376			down		down	down				up
pmp001273	LysoPC 18:2	Lipids	LysoPC	-	2779000	2721200	2551800	3253300	3229500	3255300	1665600	1651700	1607000	1069200	1062000	1102400	2826100	2743600	2882100			down			down				up
pmp001251	LysoPC 18:2 (2n isomer)	Lipids	LysoPC	-	2732200	2802900	2668100	3306600	3195400	3187800	1716900	1611400	1577800	1138300	1106600	1163500	2788100	2738500	2890400			down			down				up
pmn001644	Quercetin-3-O-(2''-acetyl)glucuronide	Flavonoids	Flavonols	-	17090	22276	15014	3779.2	10660	4600.8	6897.8	5018.8	4497.8	1921.5	2187	7744.8	21166	9294.8	16586	down	down	down					up		up
Li512111	Isorhamnetin-3-O-(6''-acetylglucoside)	Flavonoids	Flavonols	-	87127	91284	100940	53069	61458	54720	35073	31857	33879	21826	10940	16580	136440	129950	113940		down	down			down	up	up	down	up
Cmsp003083	Dehydrodiconiferyl alcohol-4-O-glucoside	Others	Others	107870-88-2	145320	130240	131090	708590	872290	706090	236830	271770	277300	193880	164400	164860	129470	103580	140700	up				down	down	down	down
Lmsp003655	Dehydrodiconiferyl alcohol-gamma'-O-glucoside	Phenolic acids	Phenolic acids	-	149030	138990	115170	672240	840080	697670	222370	210610	247300	168390	146840	186790	123370	111280	149630	up				down	down	down
pmn001378	Pinoresinol-4-O-glucoside	Lignans and Coumarins	Lignans	41607-20-9	18900	14707	14798	36929	44041	37566	12377	6962.5	9158	16842	7424.3	16126	17712	20250	21834	up				down	down		up
pmn001710	Rosmarinic acid-3'-O-glucoside	Phenolic acids	Phenolic acids	910028-78-3	20741	18237	30159	92316	78936	77650	15702	24411	18233	35820	20141	28055	21001	28941	27639	up				down	down	down
HJN083	Lariciresinol-4'-O-glucoside	Lignans and Coumarins	Lignans	143663-00-7	24501	16032	12578	72974	73513	52684	21365	19701	27393	22948	25786	29552	22893	22686	16023	up				down	down	down
Lmtn003096	Secoisolariciresinol 4-O-glucoside	Lignans and Coumarins	Lignans	-	627560	585750	585100	1443600	1321700	1413800	911320	910170	547050	838450	964130	784170	1005800	1034400	1000300	up
Lmhp007598	LysoPC 19:2	Lipids	LysoPC	-	23996	33078	25907	12799	11971	12179	9107.3	8061.4	6965.4	3446.7	4772	5417.7	64660	47033	48006	down	down	down			down	up	up		up
Lmmp003817	Kaempferol-3-O-(6''-malonyl)glucoside	Flavonoids	Flavonols	-	70726	126540	109070	143990	103990	96870	77496	19980	57536	29530	24527	28744	12348	14073	4434			down	down		down	down	down		down
Lmdp004892	Kaempferol-3-O-(6''-malonyl)galactoside	Flavonoids	Flavonols	-	291780	225310	212630	245380	323160	343150	195880	172390	173400	66362	50878	43673	219210	214510	219540			down			down			down	up
Lmhp010908	LysoPC 19:1	Lipids	LysoPC	-	3406.7	4381.7	5225.8	6852.3	4918.9	3433	1580.2	3446.5	4076.7	4035.6	4687.9	3466.4	1676.3	1742.9	2878.2				down			down
pmd0147	LysoPC 20:2	Lipids	LysoPC	-	28429	20077	21600	19928	20189	23809	10117	11464	9253.5	9305.7	7522.9	13316	18332	16725	17461		down	down		down	down
Lmsn003628	6'-O-Sinapoylsucrose	Phenolic acids	Phenolic acids	-	497420	423210	331130	199280	202850	177460	427540	425910	302130	2328000	2461400	2754400	144910	182510	167180	down		up	down		up		down	up	down
pmp000589	Quercetin-7-O-(6''-malonyl)glucoside	Flavonoids	Flavonols	-	613950	616550	531460	775230	752200	706460	433570	417130	390180	107750	115670	118400	1149700	953110	1003400			down			down		up	down	up
Lmmn002260	5'-Methoxyisolariciresinol-9'-O-glucoside	Lignans and Coumarins	Lignans	-	282900	250200	296680	587080	598590	677160	389890	388240	272780	308120	385490	337780	331570	366100	333970	up
HJAP064	Isorhamnetin-3-O-(6''-malonyl)glucoside	Flavonoids	Flavonols	-	196350	213180	196580	127190	130160	139730	92975	92052	79249	33968	28207	27714	255040	262240	239410		down	down			down		up	down	up
Hmdp003400	Trillin (Diosgenin-3-O-glucoside)	Steroids	Steroidal saponins	14144-06-0	19456	23959	18502	79865	48333	57153	23141	32778	37997	5479.2	9499.2	3942.6	9	9	9	up		down	down		down	down	down	down	down
HJAP148	Kaempferol-3-O-sambubioside	Flavonoids	Flavonols	27661-51-4	3117.5	10868	3825	9209.5	5357	5358.8	7026.8	11670	3827.5	6119.5	1530	1958.2	23733	18384	20230				up			up	up		up
Lmqn001932	Syringaresinol-4'-O-glucoside	Lignans and Coumarins	Lignans	7374-79-0	49280	44339	45800	121860	99589	131480	66820	59108	57772	287020	243280	215960	17458	16931	15968	up		up	down		up	down	down	up	down
MWSHY0061	Kaempferol-3-O-neohesperidoside	Flavonoids	Flavonols	32602-81-6	76688	92891	104980	4016.2	31308	11320	16330	31916	14059	29452	77302	29359	91306	259610	100030	down	down	down				up	up
mws1073	Apigenin-6,8-di-C-glucoside (Vicenin-2)	Flavonoids	Flavonoid carbonoside	23666-13-9	6580.2	4182.5	1827.2	9705	10404	11078	4755.5	1803.8	8017	17804	19276	16091	7933	11550	6641.8	up		up						up	down
Lmsn002815	Kaempferol-3-O-rutinoside(Nicotiflorin)	Flavonoids	Flavonols	17650-84-9	48923	83410	39781	34971	22599	28146	30098	6595	9554.8	9850	30626	14272	28372	59388	28176	down	down	down
MWSHY0080	Luteolin-7-O-neohesperidoside (Lonicerin)	Flavonoids	Flavones	25694-72-8	117150	108540	119020	13132	2965.5	7884.7	15386	14246	12309	49478	100550	39244	79448	283700	111240	down	down				up	up	up	up
Lmtp004044	Quercetin-3-O-apiosyl(1→2)galactoside	Flavonoids	Flavonols	-	21154	27537	12717	24818	17891	24734	19168	9577.5	4765.5	11932	10284	16740	54460	64443	60264				up			up	up		up
Lmjp002596	Quercetin-3-O-sambubioside	Flavonoids	Flavonols	83048-35-5	642520	559310	542870	1302400	1313500	1414800	589420	616420	596690	515540	517250	554180	604380	668930	631080	up				down	down	down
Lmmp000897	Gallocatechin-(4α→8)-gallocatechin	Flavonoids	Flavanols	-	452560	453860	384980	519930	450330	503430	330480	259120	348380	205750	225410	237960	515370	570850	496410						down				up
Zmjp003031	Orientin-2''-O-galactoside	Flavonoids	Flavonoid carbonoside	-	629310	642100	550270	690770	672440	665410	440060	449440	465620	307400	286620	328130	732340	797650	705920						down				up
mws0059	Quercetin-3-O-rutinoside (Rutin)	Flavonoids	Flavonols	153-18-4	842810	611480	751400	80577	84065	82944	44448	107430	51978	349860	394800	239680	807330	782900	680110	down	down	down			up	up	up	up	up
pmb0711	Quercetin-7-O-rutinoside	Flavonoids	Flavonols	147714-62-3	2000800	1701600	1577100	129120	152350	147980	193690	218650	221300	658100	707780	735120	1421800	1576800	1645800	down	down	down			up	up	up	up	up
pmp000596	Quercetin-3-O-(2''-O-galactosyl)glucoside	Flavonoids	Flavonols	56782-99-1	32295000	26497000	28235000	30725000	28460000	32738000	23650000	22494000	17532000	14257000	13243000	12235000	22064000	21098000	27267000			down			down
Hmcp005575	Quercetin-5,4'-di-O-glucoside	Flavonoids	Flavonols	-	2018500	2376700	1878400	1842400	2558800	3638100	2200800	1544000	1624500	1008900	755570	1096400	1478200	2748700	2645900			down			down				up
Zmcp002666	Quercetin-3,7-Di-O-glucoside	Flavonoids	Flavonols	-	329980	815130	329700	743150	1370000	1078400	781280	979260	571680	467810	500560	608530	289980	310450	362600	up					down	down	down
Hmcp001578	Isorhamnetin-3,7-O-diglucoside	Flavonoids	Flavonols	6758-51-6	635930	635510	542000	782550	873250	726590	294870	248620	301260	329430	343490	339410	440030	404860	385730		down			down	down
Lmsp003252	Isorhamnetin-3-O-sophoroside	Flavonoids	Flavonols	-	1062700	1129300	969030	1338800	1303500	1419600	521600	518830	522620	551340	599870	524330	835390	745830	813040		down			down	down
pmb0713	Tricin-7-O-(2''-O-glucosyl) glucoside	Flavonoids	Flavones	-	25208	21032	25345	5715.5	5739.8	7525	16412	12014	7229	20323	20710	10673	7678.8	11428	5002	down	down		down		up
mws1593	D-Maltotetraose	Others	Saccharides and Alcohols	34612-38-9	207430	268550	170500	201170	78424	95125	211680	159930	184810	154480	235950	196180	92838	112180	84616				down						down
pmn001370	Pinoresinol-4,4'-O-di-O-glucoside	Lignans and Coumarins	Lignans	63902-38-5	47838	36916	42246	187830	158560	205670	81407	58968	64433	90567	61060	83078	59782	47675	54945	up				down	down	down
pmn001368	Olivil-4,4'-Di-O-glucoside	Lignans and Coumarins	Lignans	-	9501.2	8348.7	14623	114780	111840	84033	14511	7768.1	10420	9435.3	7663.9	5365.5	5825.2	5348.3	4004.7	up			down	down	down	down	down
pmp000749	Ruscogenin-1-O-arabinosyl(1,2)glucoside	Steroids	Steroidal saponins	-	68665	68873	74370	51246	86338	61258	57794	50683	23802	17604	29848	24450	27632	43720	19012			down	down		down	down
pmp000748	Ruscogenin-1-O-xylosyl(1,3)fucoside	Steroids	Steroidal saponins	-	45173	44020	43294	35496	24315	22838	15087	11377	11071	7781.1	10027	11193	45240	40916	38603		down	down		down	down		up		up
pmp000750	Ruscogenin-1-O-xylosyl(1,2)fucoside	Steroids	Steroidal saponins	-	19226	20115	16984	9966.2	7694.9	9142.1	8566.9	5158.9	5635.1	2359.7	4026.9	4523.8	21123	18493	21782	down	down	down			down	up	up		up
Lmmp002995	Quercetin-7-O-(2''-malonyl) glucosyl-5-O-glucoside	Flavonoids	Flavonols	-	16776	37792	11530	35266	40928	31700	33061	16736	16609	60719	100110	66972	12334	17484	9020.1			up			up	down		up	down
pmb0709	Quercetin-7-O-(6''-malonyl) -5-O-glucoside	Flavonoids	Flavonols	-	380260	422010	318760	421600	458140	406930	273700	248820	258970	204170	188140	220750	263580	186830	201380						down
Hmdp003401	Trillin-6'-O-glucoside	Terpenoids	Triterpene Saponin	-	22494	20919	19116	21574	22656	20173	4256.9	3252.8	6761.5	9	9	9	2020.7	3193.8	6206.2		down	down	down	down	down	down		down	up
pmp000754	HydroxyDiosgenin-hamnosyl(1,2)glucoside	Steroids	Steroidal saponins	-	33547	31235	30099	18964	20987	14926	10834	11939	12251	3790.9	3869	4343.7	34632	35341	40191		down	down			down	up	up	down	up
pmp000755	HydroxyYamogenin-rhamnosyl(1,2)glucoside	Steroids	Steroidal saponins	-	44183	41377	31494	23560	20316	13992	12768	9673.3	13072	4891	4062.6	4737.1	45889	36928	39598	down	down	down			down	up	up	down	up
Hmcp001618	Quercetin-3-O-(2''-O-Xylosyl) rutinoside	Flavonoids	Flavonols	129235-39-8	13961	13618	19331	9367.2	12918	5772.2	6441.2	9366	9065	9356.2	10876	5022.5	31642	38720	44817				up			up	up		up
Cmpp004152	Tuberoside J	Steroids	Steroidal saponins	373647-08-6	52493	53909	46393	20247	20955	23545	25026	20210	17952	11651	12788	15248	19187	27608	9562	down	down	down	down
Cmpp004273	Tuberoside P	Steroids	Steroidal saponins	651306-81-9	53284	52553	49431	38548	34473	24644	23941	21159	16664	10996	33316	17282	27055	20798	19716		down	down	down
Hmdp001794	Quercetin-3-O-(2'',3''-digalloyl)-glucoside	Flavonoids	Flavonols	-	14315	15968	23058	25367	30210	18234	12726	9544.5	5160	33369	63305	23927	10316	7557.2	7975			up	down	down		down		up	down
pmb0592	Chrysoeriol-7-O-rutinoside-5-O-glucoside	Flavonoids	Flavones	-	15132	2397.2	4738.7	5569.5	15194	7951.8	4794.5	4010.5	6359.2	3202	3177.5	3094	2379.2	7191	7919.8						down
GQ512001	Quercetin-3-O-glucosyl (1→3) rhamnosyl (1→6) Galactoside	Flavonoids	Flavonols	134953-93-8	25053	16589	14863	25539	15586	12417	9987.8	10286	6624.9	22508	26572	16661	8893.4	3331.2	8515.6		down		down			down		up	down
Lmqp002170	Kaempferol-3-O-sophorotrioside	Flavonoids	Flavonols	80714-53-0	33702	26638	40594	54848	58437	54929	26109	25850	30330	23716	16265	32029	26343	27456	27756					down	down	down
MWSmce598	Maltopentaose	Others	Saccharides and Alcohols	34620-76-3	14431	17909	18716	51680	29516	66639	34885	30432	34688	30021	17190	36110	3325.3	4770	10090	up			down			down	down		down
Lmdn000248	Verbascose	Others	Saccharides and Alcohols	546-62-3	31815	62127	24304	12224	11594	17936	33238	15524	23684	23104	70833	72199	85171	106150	30249	down					up	up
Lmdp004426	Quercetin-3-O-[2''-O-(6'''-sinapoyl) glucosyl] glucoside	Flavonoids	Flavonols	-	43384	45686	56991	25656	10377	15239	34645	45359	51876	78172	82722	93160	21988	8116.3	22907	down			down	up	up		down		down
Zmhn002647	Emodin(10-10')emodin double monosaccharide glucosides	Quinones	Anthraquinone	-	9283.9	5969.4	8264.8	3996.2	7218.4	3847.8	3279.8	6128.1	2659.7	6400.4	6461.2	5968.1	3669.5	3402.8	3154.2				down
Zmcp005184	24-Hydroxypennogenin-3-O-rhamnosyl(1→2)xyloyl(1→4)glucoside	Steroids	Steroidal saponins	-	7588.2	11571	7576.5	18077	15738	7587.8	5762.7	9919	6991.2	5841.2	1138	9911.2	6422.5	3501.8	5251							down
Hmdp003403	Polygonatoside D	Steroids	Steroidal saponins	60454-78-6	79697	79750	75526	67854	62035	65164	42806	45358	52300	37968	23658	33916	44573	40687	26504			down	down		down
pmp000762	Ruscogenin-1-O-rhamnosyl(1,2)glucosyl(1,2)glucoside	Steroids	Steroidal saponins	-	7283200	7110900	6639600	6010200	5879600	5985600	4476400	3951100	4326200	1295900	1204600	1388200	3956600	3224900	2674500			down	down		down			down	up
Cmpp004103	Tuberoside A	Steroids	Steroidal saponins	259810-65-6	871940	774080	836610	648190	727320	603770	590190	467800	515660	166510	142960	174470	404360	404930	372540			down	down		down			down	up

## Sheet: Table S3
Table S3. Information of significant correlation between differentially accumulated metabolites and differentially expressed genes.
Class	Differentially accumulated metabolites	Related differentially expressed genes	Correlation
Lipids	Dodecanoic acid (Lauric acid)	Aca_transcript_22361	Positive correlation
Lipids	Dodecanoic acid (Lauric acid)	Aca_transcript_35164	Positive correlation
Lipids	Dodecanoic acid (Lauric acid)	Aca_transcript_70967	Positive correlation
Lipids	Dodecanoic acid (Lauric acid)	Aca_transcript_22249	Negative correlation
Lipids	Dodecanoic acid (Lauric acid)	Aca_transcript_48498	Negative correlation
Lipids	Dodecanoic acid (Lauric acid)	Aca_transcript_50660	Negative correlation
Lipids	cis-10-Pentadecenoic Acid (C15: 1)	Aca_transcript_1836	Positive correlation
Lipids	cis-10-Pentadecenoic Acid (C15: 1)	Aca_transcript_2228	Positive correlation
Lipids	cis-10-Pentadecenoic Acid (C15: 1)	Aca_transcript_2428	Positive correlation
Lipids	cis-10-Pentadecenoic Acid (C15: 1)	Aca_transcript_3792	Positive correlation
Lipids	cis-10-Pentadecenoic Acid (C15: 1)	Aca_transcript_4066	Positive correlation
Lipids	cis-10-Pentadecenoic Acid (C15: 1)	Aca_transcript_4375	Positive correlation
Lipids	cis-10-Pentadecenoic Acid (C15: 1)	Aca_transcript_4988	Positive correlation
Lipids	cis-10-Pentadecenoic Acid (C15: 1)	Aca_transcript_6121	Positive correlation
Lipids	cis-10-Pentadecenoic Acid (C15: 1)	Aca_transcript_6388	Positive correlation
Lipids	cis-10-Pentadecenoic Acid (C15: 1)	Aca_transcript_6425	Positive correlation
Lipids	cis-10-Pentadecenoic Acid (C15: 1)	Aca_transcript_6656	Positive correlation
Lipids	cis-10-Pentadecenoic Acid (C15: 1)	Aca_transcript_8452	Positive correlation
Lipids	cis-10-Pentadecenoic Acid (C15: 1)	Aca_transcript_8523	Positive correlation
Lipids	cis-10-Pentadecenoic Acid (C15: 1)	Aca_transcript_8605	Positive correlation
Lipids	cis-10-Pentadecenoic Acid (C15: 1)	Aca_transcript_8929	Positive correlation
Lipids	cis-10-Pentadecenoic Acid (C15: 1)	Aca_transcript_9429	Positive correlation
Lipids	cis-10-Pentadecenoic Acid (C15: 1)	Aca_transcript_10558	Positive correlation
Lipids	cis-10-Pentadecenoic Acid (C15: 1)	Aca_transcript_10782	Positive correlation
Lipids	cis-10-Pentadecenoic Acid (C15: 1)	Aca_transcript_12617	Positive correlation
Lipids	cis-10-Pentadecenoic Acid (C15: 1)	Aca_transcript_12662	Positive correlation
Lipids	cis-10-Pentadecenoic Acid (C15: 1)	Aca_transcript_12698	Positive correlation
Lipids	cis-10-Pentadecenoic Acid (C15: 1)	Aca_transcript_13941	Positive correlation
Lipids	cis-10-Pentadecenoic Acid (C15: 1)	Aca_transcript_14779	Positive correlation
Lipids	cis-10-Pentadecenoic Acid (C15: 1)	Aca_transcript_15054	Positive correlation
Lipids	cis-10-Pentadecenoic Acid (C15: 1)	Aca_transcript_15088	Positive correlation
Lipids	cis-10-Pentadecenoic Acid (C15: 1)	Aca_transcript_15340	Positive correlation
Lipids	cis-10-Pentadecenoic Acid (C15: 1)	Aca_transcript_15432	Positive correlation
Lipids	cis-10-Pentadecenoic Acid (C15: 1)	Aca_transcript_15544	Positive correlation
Lipids	cis-10-Pentadecenoic Acid (C15: 1)	Aca_transcript_17670	Positive correlation
Lipids	cis-10-Pentadecenoic Acid (C15: 1)	Aca_transcript_18585	Positive correlation
Lipids	cis-10-Pentadecenoic Acid (C15: 1)	Aca_transcript_18963	Positive correlation
Lipids	cis-10-Pentadecenoic Acid (C15: 1)	Aca_transcript_20313	Positive correlation
Lipids	cis-10-Pentadecenoic Acid (C15: 1)	Aca_transcript_20941	Positive correlation
Lipids	cis-10-Pentadecenoic Acid (C15: 1)	Aca_transcript_21178	Positive correlation
Lipids	cis-10-Pentadecenoic Acid (C15: 1)	Aca_transcript_21607	Positive correlation
Lipids	cis-10-Pentadecenoic Acid (C15: 1)	Aca_transcript_21830	Positive correlation
Lipids	cis-10-Pentadecenoic Acid (C15: 1)	Aca_transcript_21853	Positive correlation
Lipids	cis-10-Pentadecenoic Acid (C15: 1)	Aca_transcript_21978	Positive correlation
Lipids	cis-10-Pentadecenoic Acid (C15: 1)	Aca_transcript_21994	Positive correlation
Lipids	cis-10-Pentadecenoic Acid (C15: 1)	Aca_transcript_22308	Positive correlation
Lipids	cis-10-Pentadecenoic Acid (C15: 1)	Aca_transcript_22503	Positive correlation
Lipids	cis-10-Pentadecenoic Acid (C15: 1)	Aca_transcript_22814	Positive correlation
Lipids	cis-10-Pentadecenoic Acid (C15: 1)	Aca_transcript_22918	Positive correlation
Lipids	cis-10-Pentadecenoic Acid (C15: 1)	Aca_transcript_23042	Positive correlation
Lipids	cis-10-Pentadecenoic Acid (C15: 1)	Aca_transcript_23100	Positive correlation
Lipids	cis-10-Pentadecenoic Acid (C15: 1)	Aca_transcript_23425	Positive correlation
Lipids	cis-10-Pentadecenoic Acid (C15: 1)	Aca_transcript_23753	Positive correlation
Lipids	cis-10-Pentadecenoic Acid (C15: 1)	Aca_transcript_23933	Positive correlation
Lipids	cis-10-Pentadecenoic Acid (C15: 1)	Aca_transcript_23966	Positive correlation
Lipids	cis-10-Pentadecenoic Acid (C15: 1)	Aca_transcript_24014	Positive correlation
Lipids	cis-10-Pentadecenoic Acid (C15: 1)	Aca_transcript_24065	Positive correlation
Lipids	cis-10-Pentadecenoic Acid (C15: 1)	Aca_transcript_24146	Positive correlation
Lipids	cis-10-Pentadecenoic Acid (C15: 1)	Aca_transcript_24333	Positive correlation
Lipids	cis-10-Pentadecenoic Acid (C15: 1)	Aca_transcript_24532	Positive correlation
Lipids	cis-10-Pentadecenoic Acid (C15: 1)	Aca_transcript_24719	Positive correlation
Lipids	cis-10-Pentadecenoic Acid (C15: 1)	Aca_transcript_25157	Positive correlation
Lipids	cis-10-Pentadecenoic Acid (C15: 1)	Aca_transcript_25364	Positive correlation
Lipids	cis-10-Pentadecenoic Acid (C15: 1)	Aca_transcript_25396	Positive correlation
Lipids	cis-10-Pentadecenoic Acid (C15: 1)	Aca_transcript_27283	Positive correlation
Lipids	cis-10-Pentadecenoic Acid (C15: 1)	Aca_transcript_27378	Positive correlation
Lipids	cis-10-Pentadecenoic Acid (C15: 1)	Aca_transcript_28173	Positive correlation
Lipids	cis-10-Pentadecenoic Acid (C15: 1)	Aca_transcript_28222	Positive correlation
Lipids	cis-10-Pentadecenoic Acid (C15: 1)	Aca_transcript_29013	Positive correlation
Lipids	cis-10-Pentadecenoic Acid (C15: 1)	Aca_transcript_29413	Positive correlation
Lipids	cis-10-Pentadecenoic Acid (C15: 1)	Aca_transcript_30110	Positive correlation
Lipids	cis-10-Pentadecenoic Acid (C15: 1)	Aca_transcript_30250	Positive correlation
Lipids	cis-10-Pentadecenoic Acid (C15: 1)	Aca_transcript_30251	Positive correlation
Lipids	cis-10-Pentadecenoic Acid (C15: 1)	Aca_transcript_30699	Positive correlation
Lipids	cis-10-Pentadecenoic Acid (C15: 1)	Aca_transcript_30920	Positive correlation
Lipids	cis-10-Pentadecenoic Acid (C15: 1)	Aca_transcript_31331	Positive correlation
Lipids	cis-10-Pentadecenoic Acid (C15: 1)	Aca_transcript_31346	Positive correlation
Lipids	cis-10-Pentadecenoic Acid (C15: 1)	Aca_transcript_31349	Positive correlation
Lipids	cis-10-Pentadecenoic Acid (C15: 1)	Aca_transcript_32453	Positive correlation
Lipids	cis-10-Pentadecenoic Acid (C15: 1)	Aca_transcript_32879	Positive correlation
Lipids	cis-10-Pentadecenoic Acid (C15: 1)	Aca_transcript_33307	Positive correlation
Lipids	cis-10-Pentadecenoic Acid (C15: 1)	Aca_transcript_35193	Positive correlation
Lipids	cis-10-Pentadecenoic Acid (C15: 1)	Aca_transcript_35981	Positive correlation
Lipids	cis-10-Pentadecenoic Acid (C15: 1)	Aca_transcript_36128	Positive correlation
Lipids	cis-10-Pentadecenoic Acid (C15: 1)	Aca_transcript_36234	Positive correlation
Lipids	cis-10-Pentadecenoic Acid (C15: 1)	Aca_transcript_36517	Positive correlation
Lipids	cis-10-Pentadecenoic Acid (C15: 1)	Aca_transcript_36829	Positive correlation
Lipids	cis-10-Pentadecenoic Acid (C15: 1)	Aca_transcript_38483	Positive correlation
Lipids	cis-10-Pentadecenoic Acid (C15: 1)	Aca_transcript_38559	Positive correlation
Lipids	cis-10-Pentadecenoic Acid (C15: 1)	Aca_transcript_38879	Positive correlation
Lipids	cis-10-Pentadecenoic Acid (C15: 1)	Aca_transcript_39954	Positive correlation
Lipids	cis-10-Pentadecenoic Acid (C15: 1)	Aca_transcript_40876	Positive correlation
Lipids	cis-10-Pentadecenoic Acid (C15: 1)	Aca_transcript_41009	Positive correlation
Lipids	cis-10-Pentadecenoic Acid (C15: 1)	Aca_transcript_41732	Positive correlation
Lipids	cis-10-Pentadecenoic Acid (C15: 1)	Aca_transcript_41741	Positive correlation
Lipids	cis-10-Pentadecenoic Acid (C15: 1)	Aca_transcript_41768	Positive correlation
Lipids	cis-10-Pentadecenoic Acid (C15: 1)	Aca_transcript_43111	Positive correlation
Lipids	cis-10-Pentadecenoic Acid (C15: 1)	Aca_transcript_43415	Positive correlation
Lipids	cis-10-Pentadecenoic Acid (C15: 1)	Aca_transcript_44313	Positive correlation
Lipids	cis-10-Pentadecenoic Acid (C15: 1)	Aca_transcript_45068	Positive correlation
Lipids	cis-10-Pentadecenoic Acid (C15: 1)	Aca_transcript_45121	Positive correlation
Lipids	cis-10-Pentadecenoic Acid (C15: 1)	Aca_transcript_45518	Positive correlation
Lipids	cis-10-Pentadecenoic Acid (C15: 1)	Aca_transcript_45770	Positive correlation
Lipids	cis-10-Pentadecenoic Acid (C15: 1)	Aca_transcript_46078	Positive correlation
Lipids	cis-10-Pentadecenoic Acid (C15: 1)	Aca_transcript_46188	Positive correlation
Lipids	cis-10-Pentadecenoic Acid (C15: 1)	Aca_transcript_46384	Positive correlation
Lipids	cis-10-Pentadecenoic Acid (C15: 1)	Aca_transcript_46938	Positive correlation
Lipids	cis-10-Pentadecenoic Acid (C15: 1)	Aca_transcript_47111	Positive correlation
Lipids	cis-10-Pentadecenoic Acid (C15: 1)	Aca_transcript_47343	Positive correlation
Lipids	cis-10-Pentadecenoic Acid (C15: 1)	Aca_transcript_47782	Positive correlation
Lipids	cis-10-Pentadecenoic Acid (C15: 1)	Aca_transcript_47840	Positive correlation
Lipids	cis-10-Pentadecenoic Acid (C15: 1)	Aca_transcript_49124	Positive correlation
Lipids	cis-10-Pentadecenoic Acid (C15: 1)	Aca_transcript_49170	Positive correlation
Lipids	cis-10-Pentadecenoic Acid (C15: 1)	Aca_transcript_49567	Positive correlation
Lipids	cis-10-Pentadecenoic Acid (C15: 1)	Aca_transcript_50239	Positive correlation
Lipids	cis-10-Pentadecenoic Acid (C15: 1)	Aca_transcript_51033	Positive correlation
Lipids	cis-10-Pentadecenoic Acid (C15: 1)	Aca_transcript_51646	Positive correlation
Lipids	cis-10-Pentadecenoic Acid (C15: 1)	Aca_transcript_51784	Positive correlation
Lipids	cis-10-Pentadecenoic Acid (C15: 1)	Aca_transcript_52017	Positive correlation
Lipids	cis-10-Pentadecenoic Acid (C15: 1)	Aca_transcript_52454	Positive correlation
Lipids	cis-10-Pentadecenoic Acid (C15: 1)	Aca_transcript_52463	Positive correlation
Lipids	cis-10-Pentadecenoic Acid (C15: 1)	Aca_transcript_52914	Positive correlation
Lipids	cis-10-Pentadecenoic Acid (C15: 1)	Aca_transcript_53077	Positive correlation
Lipids	cis-10-Pentadecenoic Acid (C15: 1)	Aca_transcript_53958	Positive correlation
Lipids	cis-10-Pentadecenoic Acid (C15: 1)	Aca_transcript_55394	Positive correlation
Lipids	cis-10-Pentadecenoic Acid (C15: 1)	Aca_transcript_55520	Positive correlation
Lipids	cis-10-Pentadecenoic Acid (C15: 1)	Aca_transcript_56605	Positive correlation
Lipids	cis-10-Pentadecenoic Acid (C15: 1)	Aca_transcript_56659	Positive correlation
Lipids	cis-10-Pentadecenoic Acid (C15: 1)	Aca_transcript_56965	Positive correlation
Lipids	cis-10-Pentadecenoic Acid (C15: 1)	Aca_transcript_57321	Positive correlation
Lipids	cis-10-Pentadecenoic Acid (C15: 1)	Aca_transcript_57949	Positive correlation
Lipids	cis-10-Pentadecenoic Acid (C15: 1)	Aca_transcript_58316	Positive correlation
Lipids	cis-10-Pentadecenoic Acid (C15: 1)	Aca_transcript_58413	Positive correlation
Lipids	cis-10-Pentadecenoic Acid (C15: 1)	Aca_transcript_58752	Positive correlation
Lipids	cis-10-Pentadecenoic Acid (C15: 1)	Aca_transcript_59488	Positive correlation
Lipids	cis-10-Pentadecenoic Acid (C15: 1)	Aca_transcript_59516	Positive correlation
Lipids	cis-10-Pentadecenoic Acid (C15: 1)	Aca_transcript_60421	Positive correlation
Lipids	cis-10-Pentadecenoic Acid (C15: 1)	Aca_transcript_60545	Positive correlation
Lipids	cis-10-Pentadecenoic Acid (C15: 1)	Aca_transcript_60689	Positive correlation
Lipids	cis-10-Pentadecenoic Acid (C15: 1)	Aca_transcript_61004	Positive correlation
Lipids	cis-10-Pentadecenoic Acid (C15: 1)	Aca_transcript_61377	Positive correlation
Lipids	cis-10-Pentadecenoic Acid (C15: 1)	Aca_transcript_61884	Positive correlation
Lipids	cis-10-Pentadecenoic Acid (C15: 1)	Aca_transcript_61930	Positive correlation
Lipids	cis-10-Pentadecenoic Acid (C15: 1)	Aca_transcript_62248	Positive correlation
Lipids	cis-10-Pentadecenoic Acid (C15: 1)	Aca_transcript_62772	Positive correlation
Lipids	cis-10-Pentadecenoic Acid (C15: 1)	Aca_transcript_62818	Positive correlation
Lipids	cis-10-Pentadecenoic Acid (C15: 1)	Aca_transcript_64151	Positive correlation
Lipids	cis-10-Pentadecenoic Acid (C15: 1)	Aca_transcript_64191	Positive correlation
Lipids	cis-10-Pentadecenoic Acid (C15: 1)	Aca_transcript_64486	Positive correlation
Lipids	cis-10-Pentadecenoic Acid (C15: 1)	Aca_transcript_64618	Positive correlation
Lipids	cis-10-Pentadecenoic Acid (C15: 1)	Aca_transcript_65038	Positive correlation
Lipids	cis-10-Pentadecenoic Acid (C15: 1)	Aca_transcript_66020	Positive correlation
Lipids	cis-10-Pentadecenoic Acid (C15: 1)	Aca_transcript_66692	Positive correlation
Lipids	cis-10-Pentadecenoic Acid (C15: 1)	Aca_transcript_66838	Positive correlation
Lipids	cis-10-Pentadecenoic Acid (C15: 1)	Aca_transcript_67238	Positive correlation
Lipids	cis-10-Pentadecenoic Acid (C15: 1)	Aca_transcript_67860	Positive correlation
Lipids	cis-10-Pentadecenoic Acid (C15: 1)	Aca_transcript_68289	Positive correlation
Lipids	cis-10-Pentadecenoic Acid (C15: 1)	Aca_transcript_68704	Positive correlation
Lipids	cis-10-Pentadecenoic Acid (C15: 1)	Aca_transcript_68955	Positive correlation
Lipids	cis-10-Pentadecenoic Acid (C15: 1)	Aca_transcript_69340	Positive correlation
Lipids	cis-10-Pentadecenoic Acid (C15: 1)	Aca_transcript_71806	Positive correlation
Lipids	cis-10-Pentadecenoic Acid (C15: 1)	Aca_transcript_72556	Positive correlation
Lipids	cis-10-Pentadecenoic Acid (C15: 1)	Aca_transcript_72920	Positive correlation
Lipids	cis-10-Pentadecenoic Acid (C15: 1)	Aca_transcript_73082	Positive correlation
Lipids	cis-10-Pentadecenoic Acid (C15: 1)	Aca_transcript_73376	Positive correlation
Lipids	cis-10-Pentadecenoic Acid (C15: 1)	Aca_transcript_73719	Positive correlation
Lipids	cis-10-Pentadecenoic Acid (C15: 1)	Aca_transcript_74286	Positive correlation
Lipids	cis-10-Pentadecenoic Acid (C15: 1)	Aca_transcript_74482	Positive correlation
Lipids	cis-10-Pentadecenoic Acid (C15: 1)	Aca_transcript_74584	Positive correlation
Lipids	cis-10-Pentadecenoic Acid (C15: 1)	Aca_transcript_74664	Positive correlation
Lipids	cis-10-Pentadecenoic Acid (C15: 1)	Aca_transcript_76349	Positive correlation
Lipids	cis-10-Pentadecenoic Acid (C15: 1)	Aca_transcript_76455	Positive correlation
Lipids	cis-10-Pentadecenoic Acid (C15: 1)	Aca_transcript_76612	Positive correlation
Lipids	cis-10-Pentadecenoic Acid (C15: 1)	Aca_transcript_76878	Positive correlation
Lipids	cis-10-Pentadecenoic Acid (C15: 1)	Aca_transcript_77099	Positive correlation
Lipids	cis-10-Pentadecenoic Acid (C15: 1)	Aca_transcript_77748	Positive correlation
Lipids	cis-10-Pentadecenoic Acid (C15: 1)	Aca_transcript_79267	Positive correlation
Lipids	cis-10-Pentadecenoic Acid (C15: 1)	Aca_transcript_79416	Positive correlation
Lipids	cis-10-Pentadecenoic Acid (C15: 1)	Aca_transcript_79803	Positive correlation
Lipids	cis-10-Pentadecenoic Acid (C15: 1)	Aca_transcript_80789	Positive correlation
Lipids	cis-10-Pentadecenoic Acid (C15: 1)	Aca_transcript_81014	Positive correlation
Lipids	cis-10-Pentadecenoic Acid (C15: 1)	Aca_transcript_81032	Positive correlation
Lipids	cis-10-Pentadecenoic Acid (C15: 1)	Aca_transcript_81145	Positive correlation
Lipids	cis-10-Pentadecenoic Acid (C15: 1)	Aca_transcript_83302	Positive correlation
Lipids	cis-10-Pentadecenoic Acid (C15: 1)	Aca_transcript_83557	Positive correlation
Lipids	cis-10-Pentadecenoic Acid (C15: 1)	Aca_transcript_83638	Positive correlation
Lipids	cis-10-Pentadecenoic Acid (C15: 1)	Aca_transcript_84906	Positive correlation
Lipids	cis-10-Pentadecenoic Acid (C15: 1)	Aca_transcript_85309	Positive correlation
Lipids	cis-10-Pentadecenoic Acid (C15: 1)	Aca_transcript_85903	Positive correlation
Lipids	cis-10-Pentadecenoic Acid (C15: 1)	Aca_transcript_86888	Positive correlation
Lipids	cis-10-Pentadecenoic Acid (C15: 1)	Aca_transcript_87184	Positive correlation
Lipids	cis-10-Pentadecenoic Acid (C15: 1)	Aca_transcript_87380	Positive correlation
Lipids	cis-10-Pentadecenoic Acid (C15: 1)	Aca_transcript_87615	Positive correlation
Lipids	cis-10-Pentadecenoic Acid (C15: 1)	Aca_transcript_88670	Positive correlation
Lipids	cis-10-Pentadecenoic Acid (C15: 1)	Aca_transcript_89063	Positive correlation
Lipids	cis-10-Pentadecenoic Acid (C15: 1)	Aca_transcript_89835	Positive correlation
Lipids	cis-10-Pentadecenoic Acid (C15: 1)	Aca_transcript_90058	Positive correlation
Lipids	cis-10-Pentadecenoic Acid (C15: 1)	Aca_transcript_90369	Positive correlation
Lipids	cis-10-Pentadecenoic Acid (C15: 1)	Aca_transcript_90371	Positive correlation
Lipids	cis-10-Pentadecenoic Acid (C15: 1)	Aca_transcript_91468	Positive correlation
Lipids	cis-10-Pentadecenoic Acid (C15: 1)	Aca_transcript_92482	Positive correlation
Lipids	cis-10-Pentadecenoic Acid (C15: 1)	Aca_transcript_92751	Positive correlation
Lipids	cis-10-Pentadecenoic Acid (C15: 1)	Aca_transcript_93303	Positive correlation
Lipids	cis-10-Pentadecenoic Acid (C15: 1)	Aca_transcript_93371	Positive correlation
Lipids	cis-10-Pentadecenoic Acid (C15: 1)	Aca_transcript_94202	Positive correlation
Lipids	cis-10-Pentadecenoic Acid (C15: 1)	Aca_transcript_94453	Positive correlation
Lipids	cis-10-Pentadecenoic Acid (C15: 1)	Aca_transcript_94908	Positive correlation
Lipids	cis-10-Pentadecenoic Acid (C15: 1)	Aca_transcript_95631	Positive correlation
Lipids	cis-10-Pentadecenoic Acid (C15: 1)	Aca_transcript_95996	Positive correlation
Lipids	cis-10-Pentadecenoic Acid (C15: 1)	Aca_transcript_96060	Positive correlation
Lipids	cis-10-Pentadecenoic Acid (C15: 1)	Aca_transcript_96867	Positive correlation
Lipids	cis-10-Pentadecenoic Acid (C15: 1)	Aca_transcript_97286	Positive correlation
Lipids	cis-10-Pentadecenoic Acid (C15: 1)	Aca_transcript_97522	Positive correlation
Lipids	cis-10-Pentadecenoic Acid (C15: 1)	Aca_transcript_97587	Positive correlation
Lipids	cis-10-Pentadecenoic Acid (C15: 1)	Aca_transcript_2107	Negative correlation
Lipids	cis-10-Pentadecenoic Acid (C15: 1)	Aca_transcript_3489	Negative correlation
Lipids	cis-10-Pentadecenoic Acid (C15: 1)	Aca_transcript_5052	Negative correlation
Lipids	cis-10-Pentadecenoic Acid (C15: 1)	Aca_transcript_5097	Negative correlation
Lipids	cis-10-Pentadecenoic Acid (C15: 1)	Aca_transcript_9002	Negative correlation
Lipids	cis-10-Pentadecenoic Acid (C15: 1)	Aca_transcript_13121	Negative correlation
Lipids	cis-10-Pentadecenoic Acid (C15: 1)	Aca_transcript_13471	Negative correlation
Lipids	cis-10-Pentadecenoic Acid (C15: 1)	Aca_transcript_13678	Negative correlation
Lipids	cis-10-Pentadecenoic Acid (C15: 1)	Aca_transcript_15825	Negative correlation
Lipids	cis-10-Pentadecenoic Acid (C15: 1)	Aca_transcript_16327	Negative correlation
Lipids	cis-10-Pentadecenoic Acid (C15: 1)	Aca_transcript_16642	Negative correlation
Lipids	cis-10-Pentadecenoic Acid (C15: 1)	Aca_transcript_18208	Negative correlation
Lipids	cis-10-Pentadecenoic Acid (C15: 1)	Aca_transcript_24071	Negative correlation
Lipids	cis-10-Pentadecenoic Acid (C15: 1)	Aca_transcript_24980	Negative correlation
Lipids	cis-10-Pentadecenoic Acid (C15: 1)	Aca_transcript_30755	Negative correlation
Lipids	cis-10-Pentadecenoic Acid (C15: 1)	Aca_transcript_32764	Negative correlation
Lipids	cis-10-Pentadecenoic Acid (C15: 1)	Aca_transcript_32841	Negative correlation
Lipids	cis-10-Pentadecenoic Acid (C15: 1)	Aca_transcript_36505	Negative correlation
Lipids	cis-10-Pentadecenoic Acid (C15: 1)	Aca_transcript_39874	Negative correlation
Lipids	cis-10-Pentadecenoic Acid (C15: 1)	Aca_transcript_43369	Negative correlation
Lipids	cis-10-Pentadecenoic Acid (C15: 1)	Aca_transcript_43746	Negative correlation
Lipids	cis-10-Pentadecenoic Acid (C15: 1)	Aca_transcript_49027	Negative correlation
Lipids	cis-10-Pentadecenoic Acid (C15: 1)	Aca_transcript_49440	Negative correlation
Lipids	cis-10-Pentadecenoic Acid (C15: 1)	Aca_transcript_52094	Negative correlation
Lipids	cis-10-Pentadecenoic Acid (C15: 1)	Aca_transcript_53424	Negative correlation
Lipids	cis-10-Pentadecenoic Acid (C15: 1)	Aca_transcript_62333	Negative correlation
Lipids	cis-10-Pentadecenoic Acid (C15: 1)	Aca_transcript_63595	Negative correlation
Lipids	cis-10-Pentadecenoic Acid (C15: 1)	Aca_transcript_63606	Negative correlation
Lipids	cis-10-Pentadecenoic Acid (C15: 1)	Aca_transcript_64504	Negative correlation
Lipids	cis-10-Pentadecenoic Acid (C15: 1)	Aca_transcript_68751	Negative correlation
Lipids	cis-10-Pentadecenoic Acid (C15: 1)	Aca_transcript_68829	Negative correlation
Lipids	cis-10-Pentadecenoic Acid (C15: 1)	Aca_transcript_69216	Negative correlation
Lipids	cis-10-Pentadecenoic Acid (C15: 1)	Aca_transcript_77962	Negative correlation
Lipids	cis-10-Pentadecenoic Acid (C15: 1)	Aca_transcript_78252	Negative correlation
Lipids	cis-10-Pentadecenoic Acid (C15: 1)	Aca_transcript_85831	Negative correlation
Lipids	cis-10-Pentadecenoic Acid (C15: 1)	Aca_transcript_88290	Negative correlation
Lipids	cis-10-Pentadecenoic Acid (C15: 1)	Aca_transcript_90014	Negative correlation
Lipids	cis-10-Pentadecenoic Acid (C15: 1)	Aca_transcript_90059	Negative correlation
Lipids	cis-10-Pentadecenoic Acid (C15: 1)	Aca_transcript_91774	Negative correlation
Lipids	cis-10-Pentadecenoic Acid (C15: 1)	Aca_transcript_91813	Negative correlation
Lipids	cis-10-Pentadecenoic Acid (C15: 1)	Aca_transcript_93434	Negative correlation
Lipids	cis-10-Pentadecenoic Acid (C15: 1)	Aca_transcript_94314	Negative correlation
Lipids	Choline alfoscerate	Aca_transcript_513	Positive correlation
Lipids	Choline alfoscerate	Aca_transcript_1825	Positive correlation
Lipids	Choline alfoscerate	Aca_transcript_3256	Positive correlation
Lipids	Choline alfoscerate	Aca_transcript_3394	Positive correlation
Lipids	Choline alfoscerate	Aca_transcript_3549	Positive correlation
Lipids	Choline alfoscerate	Aca_transcript_4745	Positive correlation
Lipids	Choline alfoscerate	Aca_transcript_4840	Positive correlation
Lipids	Choline alfoscerate	Aca_transcript_5965	Positive correlation
Lipids	Choline alfoscerate	Aca_transcript_6758	Positive correlation
Lipids	Choline alfoscerate	Aca_transcript_6914	Positive correlation
Lipids	Choline alfoscerate	Aca_transcript_7022	Positive correlation
Lipids	Choline alfoscerate	Aca_transcript_7373	Positive correlation
Lipids	Choline alfoscerate	Aca_transcript_7622	Positive correlation
Lipids	Choline alfoscerate	Aca_transcript_7717	Positive correlation
Lipids	Choline alfoscerate	Aca_transcript_8398	Positive correlation
Lipids	Choline alfoscerate	Aca_transcript_8924	Positive correlation
Lipids	Choline alfoscerate	Aca_transcript_8966	Positive correlation
Lipids	Choline alfoscerate	Aca_transcript_9456	Positive correlation
Lipids	Choline alfoscerate	Aca_transcript_9620	Positive correlation
Lipids	Choline alfoscerate	Aca_transcript_9792	Positive correlation
Lipids	Choline alfoscerate	Aca_transcript_10485	Positive correlation
Lipids	Choline alfoscerate	Aca_transcript_10494	Positive correlation
Lipids	Choline alfoscerate	Aca_transcript_10763	Positive correlation
Lipids	Choline alfoscerate	Aca_transcript_11664	Positive correlation
Lipids	Choline alfoscerate	Aca_transcript_12277	Positive correlation
Lipids	Choline alfoscerate	Aca_transcript_13354	Positive correlation
Lipids	Choline alfoscerate	Aca_transcript_13430	Positive correlation
Lipids	Choline alfoscerate	Aca_transcript_13582	Positive correlation
Lipids	Choline alfoscerate	Aca_transcript_13698	Positive correlation
Lipids	Choline alfoscerate	Aca_transcript_13720	Positive correlation
Lipids	Choline alfoscerate	Aca_transcript_14033	Positive correlation
Lipids	Choline alfoscerate	Aca_transcript_14243	Positive correlation
Lipids	Choline alfoscerate	Aca_transcript_15802	Positive correlation
Lipids	Choline alfoscerate	Aca_transcript_15868	Positive correlation
Lipids	Choline alfoscerate	Aca_transcript_15974	Positive correlation
Lipids	Choline alfoscerate	Aca_transcript_16015	Positive correlation
Lipids	Choline alfoscerate	Aca_transcript_16402	Positive correlation
Lipids	Choline alfoscerate	Aca_transcript_17053	Positive correlation
Lipids	Choline alfoscerate	Aca_transcript_17313	Positive correlation
Lipids	Choline alfoscerate	Aca_transcript_17329	Positive correlation
Lipids	Choline alfoscerate	Aca_transcript_17861	Positive correlation
Lipids	Choline alfoscerate	Aca_transcript_18728	Positive correlation
Lipids	Choline alfoscerate	Aca_transcript_18891	Positive correlation
Lipids	Choline alfoscerate	Aca_transcript_19081	Positive correlation
Lipids	Choline alfoscerate	Aca_transcript_21366	Positive correlation
Lipids	Choline alfoscerate	Aca_transcript_21744	Positive correlation
Lipids	Choline alfoscerate	Aca_transcript_22250	Positive correlation
Lipids	Choline alfoscerate	Aca_transcript_23176	Positive correlation
Lipids	Choline alfoscerate	Aca_transcript_23248	Positive correlation
Lipids	Choline alfoscerate	Aca_transcript_23440	Positive correlation
Lipids	Choline alfoscerate	Aca_transcript_24095	Positive correlation
Lipids	Choline alfoscerate	Aca_transcript_24277	Positive correlation
Lipids	Choline alfoscerate	Aca_transcript_25684	Positive correlation
Lipids	Choline alfoscerate	Aca_transcript_27076	Positive correlation
Lipids	Choline alfoscerate	Aca_transcript_27200	Positive correlation
Lipids	Choline alfoscerate	Aca_transcript_27500	Positive correlation
Lipids	Choline alfoscerate	Aca_transcript_27552	Positive correlation
Lipids	Choline alfoscerate	Aca_transcript_27557	Positive correlation
Lipids	Choline alfoscerate	Aca_transcript_27822	Positive correlation
Lipids	Choline alfoscerate	Aca_transcript_27931	Positive correlation
Lipids	Choline alfoscerate	Aca_transcript_28219	Positive correlation
Lipids	Choline alfoscerate	Aca_transcript_28229	Positive correlation
Lipids	Choline alfoscerate	Aca_transcript_29271	Positive correlation
Lipids	Choline alfoscerate	Aca_transcript_30047	Positive correlation
Lipids	Choline alfoscerate	Aca_transcript_30421	Positive correlation
Lipids	Choline alfoscerate	Aca_transcript_30427	Positive correlation
Lipids	Choline alfoscerate	Aca_transcript_30502	Positive correlation
Lipids	Choline alfoscerate	Aca_transcript_30589	Positive correlation
Lipids	Choline alfoscerate	Aca_transcript_30667	Positive correlation
Lipids	Choline alfoscerate	Aca_transcript_31566	Positive correlation
Lipids	Choline alfoscerate	Aca_transcript_31618	Positive correlation
Lipids	Choline alfoscerate	Aca_transcript_32484	Positive correlation
Lipids	Choline alfoscerate	Aca_transcript_32904	Positive correlation
Lipids	Choline alfoscerate	Aca_transcript_33204	Positive correlation
Lipids	Choline alfoscerate	Aca_transcript_33382	Positive correlation
Lipids	Choline alfoscerate	Aca_transcript_33894	Positive correlation
Lipids	Choline alfoscerate	Aca_transcript_34409	Positive correlation
Lipids	Choline alfoscerate	Aca_transcript_34820	Positive correlation
Lipids	Choline alfoscerate	Aca_transcript_34907	Positive correlation
Lipids	Choline alfoscerate	Aca_transcript_35871	Positive correlation
Lipids	Choline alfoscerate	Aca_transcript_37004	Positive correlation
Lipids	Choline alfoscerate	Aca_transcript_37143	Positive correlation
Lipids	Choline alfoscerate	Aca_transcript_37390	Positive correlation
Lipids	Choline alfoscerate	Aca_transcript_37576	Positive correlation
Lipids	Choline alfoscerate	Aca_transcript_38572	Positive correlation
Lipids	Choline alfoscerate	Aca_transcript_39552	Positive correlation
Lipids	Choline alfoscerate	Aca_transcript_40699	Positive correlation
Lipids	Choline alfoscerate	Aca_transcript_42501	Positive correlation
Lipids	Choline alfoscerate	Aca_transcript_42624	Positive correlation
Lipids	Choline alfoscerate	Aca_transcript_42727	Positive correlation
Lipids	Choline alfoscerate	Aca_transcript_42899	Positive correlation
Lipids	Choline alfoscerate	Aca_transcript_44063	Positive correlation
Lipids	Choline alfoscerate	Aca_transcript_44117	Positive correlation
Lipids	Choline alfoscerate	Aca_transcript_44741	Positive correlation
Lipids	Choline alfoscerate	Aca_transcript_45192	Positive correlation
Lipids	Choline alfoscerate	Aca_transcript_45435	Positive correlation
Lipids	Choline alfoscerate	Aca_transcript_45472	Positive correlation
Lipids	Choline alfoscerate	Aca_transcript_45614	Positive correlation
Lipids	Choline alfoscerate	Aca_transcript_46130	Positive correlation
Lipids	Choline alfoscerate	Aca_transcript_46336	Positive correlation
Lipids	Choline alfoscerate	Aca_transcript_46456	Positive correlation
Lipids	Choline alfoscerate	Aca_transcript_46989	Positive correlation
Lipids	Choline alfoscerate	Aca_transcript_46999	Positive correlation
Lipids	Choline alfoscerate	Aca_transcript_47111	Positive correlation
Lipids	Choline alfoscerate	Aca_transcript_47658	Positive correlation
Lipids	Choline alfoscerate	Aca_transcript_48010	Positive correlation
Lipids	Choline alfoscerate	Aca_transcript_48237	Positive correlation
Lipids	Choline alfoscerate	Aca_transcript_48507	Positive correlation
Lipids	Choline alfoscerate	Aca_transcript_48582	Positive correlation
Lipids	Choline alfoscerate	Aca_transcript_49416	Positive correlation
Lipids	Choline alfoscerate	Aca_transcript_50211	Positive correlation
Lipids	Choline alfoscerate	Aca_transcript_50661	Positive correlation
Lipids	Choline alfoscerate	Aca_transcript_51148	Positive correlation
Lipids	Choline alfoscerate	Aca_transcript_51520	Positive correlation
Lipids	Choline alfoscerate	Aca_transcript_51701	Positive correlation
Lipids	Choline alfoscerate	Aca_transcript_51764	Positive correlation
Lipids	Choline alfoscerate	Aca_transcript_51853	Positive correlation
Lipids	Choline alfoscerate	Aca_transcript_52752	Positive correlation
Lipids	Choline alfoscerate	Aca_transcript_53084	Positive correlation
Lipids	Choline alfoscerate	Aca_transcript_53533	Positive correlation
Lipids	Choline alfoscerate	Aca_transcript_53825	Positive correlation
Lipids	Choline alfoscerate	Aca_transcript_55165	Positive correlation
Lipids	Choline alfoscerate	Aca_transcript_55400	Positive correlation
Lipids	Choline alfoscerate	Aca_transcript_56051	Positive correlation
Lipids	Choline alfoscerate	Aca_transcript_56081	Positive correlation
Lipids	Choline alfoscerate	Aca_transcript_56090	Positive correlation
Lipids	Choline alfoscerate	Aca_transcript_56322	Positive correlation
Lipids	Choline alfoscerate	Aca_transcript_56914	Positive correlation
Lipids	Choline alfoscerate	Aca_transcript_57896	Positive correlation
Lipids	Choline alfoscerate	Aca_transcript_58292	Positive correlation
Lipids	Choline alfoscerate	Aca_transcript_59379	Positive correlation
Lipids	Choline alfoscerate	Aca_transcript_59709	Positive correlation
Lipids	Choline alfoscerate	Aca_transcript_60665	Positive correlation
Lipids	Choline alfoscerate	Aca_transcript_61883	Positive correlation
Lipids	Choline alfoscerate	Aca_transcript_63312	Positive correlation
Lipids	Choline alfoscerate	Aca_transcript_63539	Positive correlation
Lipids	Choline alfoscerate	Aca_transcript_64018	Positive correlation
Lipids	Choline alfoscerate	Aca_transcript_64057	Positive correlation
Lipids	Choline alfoscerate	Aca_transcript_64836	Positive correlation
Lipids	Choline alfoscerate	Aca_transcript_65053	Positive correlation
Lipids	Choline alfoscerate	Aca_transcript_65652	Positive correlation
Lipids	Choline alfoscerate	Aca_transcript_65772	Positive correlation
Lipids	Choline alfoscerate	Aca_transcript_66650	Positive correlation
Lipids	Choline alfoscerate	Aca_transcript_67352	Positive correlation
Lipids	Choline alfoscerate	Aca_transcript_68826	Positive correlation
Lipids	Choline alfoscerate	Aca_transcript_68885	Positive correlation
Lipids	Choline alfoscerate	Aca_transcript_69311	Positive correlation
Lipids	Choline alfoscerate	Aca_transcript_70775	Positive correlation
Lipids	Choline alfoscerate	Aca_transcript_71349	Positive correlation
Lipids	Choline alfoscerate	Aca_transcript_71420	Positive correlation
Lipids	Choline alfoscerate	Aca_transcript_71791	Positive correlation
Lipids	Choline alfoscerate	Aca_transcript_71796	Positive correlation
Lipids	Choline alfoscerate	Aca_transcript_72206	Positive correlation
Lipids	Choline alfoscerate	Aca_transcript_72346	Positive correlation
Lipids	Choline alfoscerate	Aca_transcript_72671	Positive correlation
Lipids	Choline alfoscerate	Aca_transcript_73368	Positive correlation
Lipids	Choline alfoscerate	Aca_transcript_74358	Positive correlation
Lipids	Choline alfoscerate	Aca_transcript_74421	Positive correlation
Lipids	Choline alfoscerate	Aca_transcript_75631	Positive correlation
Lipids	Choline alfoscerate	Aca_transcript_75679	Positive correlation
Lipids	Choline alfoscerate	Aca_transcript_75716	Positive correlation
Lipids	Choline alfoscerate	Aca_transcript_75919	Positive correlation
Lipids	Choline alfoscerate	Aca_transcript_76490	Positive correlation
Lipids	Choline alfoscerate	Aca_transcript_77896	Positive correlation
Lipids	Choline alfoscerate	Aca_transcript_78241	Positive correlation
Lipids	Choline alfoscerate	Aca_transcript_78468	Positive correlation
Lipids	Choline alfoscerate	Aca_transcript_78780	Positive correlation
Lipids	Choline alfoscerate	Aca_transcript_78915	Positive correlation
Lipids	Choline alfoscerate	Aca_transcript_79150	Positive correlation
Lipids	Choline alfoscerate	Aca_transcript_79728	Positive correlation
Lipids	Choline alfoscerate	Aca_transcript_81150	Positive correlation
Lipids	Choline alfoscerate	Aca_transcript_81249	Positive correlation
Lipids	Choline alfoscerate	Aca_transcript_81454	Positive correlation
Lipids	Choline alfoscerate	Aca_transcript_82201	Positive correlation
Lipids	Choline alfoscerate	Aca_transcript_83467	Positive correlation
Lipids	Choline alfoscerate	Aca_transcript_84807	Positive correlation
Lipids	Choline alfoscerate	Aca_transcript_85112	Positive correlation
Lipids	Choline alfoscerate	Aca_transcript_85447	Positive correlation
Lipids	Choline alfoscerate	Aca_transcript_85514	Positive correlation
Lipids	Choline alfoscerate	Aca_transcript_85726	Positive correlation
Lipids	Choline alfoscerate	Aca_transcript_85789	Positive correlation
Lipids	Choline alfoscerate	Aca_transcript_85810	Positive correlation
Lipids	Choline alfoscerate	Aca_transcript_86139	Positive correlation
Lipids	Choline alfoscerate	Aca_transcript_86393	Positive correlation
Lipids	Choline alfoscerate	Aca_transcript_86598	Positive correlation
Lipids	Choline alfoscerate	Aca_transcript_86882	Positive correlation
Lipids	Choline alfoscerate	Aca_transcript_87024	Positive correlation
Lipids	Choline alfoscerate	Aca_transcript_87512	Positive correlation
Lipids	Choline alfoscerate	Aca_transcript_88452	Positive correlation
Lipids	Choline alfoscerate	Aca_transcript_88551	Positive correlation
Lipids	Choline alfoscerate	Aca_transcript_89216	Positive correlation
Lipids	Choline alfoscerate	Aca_transcript_89230	Positive correlation
Lipids	Choline alfoscerate	Aca_transcript_89743	Positive correlation
Lipids	Choline alfoscerate	Aca_transcript_89869	Positive correlation
Lipids	Choline alfoscerate	Aca_transcript_89911	Positive correlation
Lipids	Choline alfoscerate	Aca_transcript_89916	Positive correlation
Lipids	Choline alfoscerate	Aca_transcript_90095	Positive correlation
Lipids	Choline alfoscerate	Aca_transcript_91222	Positive correlation
Lipids	Choline alfoscerate	Aca_transcript_91299	Positive correlation
Lipids	Choline alfoscerate	Aca_transcript_91650	Positive correlation
Lipids	Choline alfoscerate	Aca_transcript_91883	Positive correlation
Lipids	Choline alfoscerate	Aca_transcript_92132	Positive correlation
Lipids	Choline alfoscerate	Aca_transcript_92362	Positive correlation
Lipids	Choline alfoscerate	Aca_transcript_92482	Positive correlation
Lipids	Choline alfoscerate	Aca_transcript_93051	Positive correlation
Lipids	Choline alfoscerate	Aca_transcript_93082	Positive correlation
Lipids	Choline alfoscerate	Aca_transcript_93094	Positive correlation
Lipids	Choline alfoscerate	Aca_transcript_94694	Positive correlation
Lipids	Choline alfoscerate	Aca_transcript_94737	Positive correlation
Lipids	Choline alfoscerate	Aca_transcript_95118	Positive correlation
Lipids	Choline alfoscerate	Aca_transcript_95495	Positive correlation
Lipids	Choline alfoscerate	Aca_transcript_96819	Positive correlation
Lipids	Choline alfoscerate	Aca_transcript_96825	Positive correlation
Lipids	Choline alfoscerate	Aca_transcript_97023	Positive correlation
Lipids	Choline alfoscerate	Aca_transcript_97463	Positive correlation
Lipids	Choline alfoscerate	Aca_transcript_97487	Positive correlation
Lipids	Choline alfoscerate	Aca_transcript_1278	Negative correlation
Lipids	Choline alfoscerate	Aca_transcript_2104	Negative correlation
Lipids	Choline alfoscerate	Aca_transcript_3637	Negative correlation
Lipids	Choline alfoscerate	Aca_transcript_4849	Negative correlation
Lipids	Choline alfoscerate	Aca_transcript_6385	Negative correlation
Lipids	Choline alfoscerate	Aca_transcript_6845	Negative correlation
Lipids	Choline alfoscerate	Aca_transcript_7198	Negative correlation
Lipids	Choline alfoscerate	Aca_transcript_7256	Negative correlation
Lipids	Choline alfoscerate	Aca_transcript_7270	Negative correlation
Lipids	Choline alfoscerate	Aca_transcript_7606	Negative correlation
Lipids	Choline alfoscerate	Aca_transcript_7915	Negative correlation
Lipids	Choline alfoscerate	Aca_transcript_8566	Negative correlation
Lipids	Choline alfoscerate	Aca_transcript_9507	Negative correlation
Lipids	Choline alfoscerate	Aca_transcript_9536	Negative correlation
Lipids	Choline alfoscerate	Aca_transcript_9943	Negative correlation
Lipids	Choline alfoscerate	Aca_transcript_10060	Negative correlation
Lipids	Choline alfoscerate	Aca_transcript_10072	Negative correlation
Lipids	Choline alfoscerate	Aca_transcript_10283	Negative correlation
Lipids	Choline alfoscerate	Aca_transcript_11488	Negative correlation
Lipids	Choline alfoscerate	Aca_transcript_11523	Negative correlation
Lipids	Choline alfoscerate	Aca_transcript_11745	Negative correlation
Lipids	Choline alfoscerate	Aca_transcript_12292	Negative correlation
Lipids	Choline alfoscerate	Aca_transcript_12647	Negative correlation
Lipids	Choline alfoscerate	Aca_transcript_13054	Negative correlation
Lipids	Choline alfoscerate	Aca_transcript_13103	Negative correlation
Lipids	Choline alfoscerate	Aca_transcript_13277	Negative correlation
Lipids	Choline alfoscerate	Aca_transcript_13750	Negative correlation
Lipids	Choline alfoscerate	Aca_transcript_13997	Negative correlation
Lipids	Choline alfoscerate	Aca_transcript_14274	Negative correlation
Lipids	Choline alfoscerate	Aca_transcript_14661	Negative correlation
Lipids	Choline alfoscerate	Aca_transcript_14983	Negative correlation
Lipids	Choline alfoscerate	Aca_transcript_15481	Negative correlation
Lipids	Choline alfoscerate	Aca_transcript_15779	Negative correlation
Lipids	Choline alfoscerate	Aca_transcript_15883	Negative correlation
Lipids	Choline alfoscerate	Aca_transcript_15922	Negative correlation
Lipids	Choline alfoscerate	Aca_transcript_16263	Negative correlation
Lipids	Choline alfoscerate	Aca_transcript_16429	Negative correlation
Lipids	Choline alfoscerate	Aca_transcript_16863	Negative correlation
Lipids	Choline alfoscerate	Aca_transcript_17885	Negative correlation
Lipids	Choline alfoscerate	Aca_transcript_17946	Negative correlation
Lipids	Choline alfoscerate	Aca_transcript_18029	Negative correlation
Lipids	Choline alfoscerate	Aca_transcript_18740	Negative correlation
Lipids	Choline alfoscerate	Aca_transcript_18957	Negative correlation
Lipids	Choline alfoscerate	Aca_transcript_19168	Negative correlation
Lipids	Choline alfoscerate	Aca_transcript_19356	Negative correlation
Lipids	Choline alfoscerate	Aca_transcript_19372	Negative correlation
Lipids	Choline alfoscerate	Aca_transcript_19596	Negative correlation
Lipids	Choline alfoscerate	Aca_transcript_20025	Negative correlation
Lipids	Choline alfoscerate	Aca_transcript_21517	Negative correlation
Lipids	Choline alfoscerate	Aca_transcript_21938	Negative correlation
Lipids	Choline alfoscerate	Aca_transcript_22002	Negative correlation
Lipids	Choline alfoscerate	Aca_transcript_22020	Negative correlation
Lipids	Choline alfoscerate	Aca_transcript_22340	Negative correlation
Lipids	Choline alfoscerate	Aca_transcript_22658	Negative correlation
Lipids	Choline alfoscerate	Aca_transcript_22828	Negative correlation
Lipids	Choline alfoscerate	Aca_transcript_23349	Negative correlation
Lipids	Choline alfoscerate	Aca_transcript_23385	Negative correlation
Lipids	Choline alfoscerate	Aca_transcript_23532	Negative correlation
Lipids	Choline alfoscerate	Aca_transcript_23788	Negative correlation
Lipids	Choline alfoscerate	Aca_transcript_23908	Negative correlation
Lipids	Choline alfoscerate	Aca_transcript_24172	Negative correlation
Lipids	Choline alfoscerate	Aca_transcript_24175	Negative correlation
Lipids	Choline alfoscerate	Aca_transcript_24603	Negative correlation
Lipids	Choline alfoscerate	Aca_transcript_24624	Negative correlation
Lipids	Choline alfoscerate	Aca_transcript_24952	Negative correlation
Lipids	Choline alfoscerate	Aca_transcript_25048	Negative correlation
Lipids	Choline alfoscerate	Aca_transcript_25254	Negative correlation
Lipids	Choline alfoscerate	Aca_transcript_25342	Negative correlation
Lipids	Choline alfoscerate	Aca_transcript_25454	Negative correlation
Lipids	Choline alfoscerate	Aca_transcript_27774	Negative correlation
Lipids	Choline alfoscerate	Aca_transcript_29181	Negative correlation
Lipids	Choline alfoscerate	Aca_transcript_29616	Negative correlation
Lipids	Choline alfoscerate	Aca_transcript_30560	Negative correlation
Lipids	Choline alfoscerate	Aca_transcript_31740	Negative correlation
Lipids	Choline alfoscerate	Aca_transcript_32576	Negative correlation
Lipids	Choline alfoscerate	Aca_transcript_33237	Negative correlation
Lipids	Choline alfoscerate	Aca_transcript_33333	Negative correlation
Lipids	Choline alfoscerate	Aca_transcript_33378	Negative correlation
Lipids	Choline alfoscerate	Aca_transcript_34008	Negative correlation
Lipids	Choline alfoscerate	Aca_transcript_36365	Negative correlation
Lipids	Choline alfoscerate	Aca_transcript_40532	Negative correlation
Lipids	Choline alfoscerate	Aca_transcript_40693	Negative correlation
Lipids	Choline alfoscerate	Aca_transcript_40795	Negative correlation
Lipids	Choline alfoscerate	Aca_transcript_40918	Negative correlation
Lipids	Choline alfoscerate	Aca_transcript_45242	Negative correlation
Lipids	Choline alfoscerate	Aca_transcript_46948	Negative correlation
Lipids	Choline alfoscerate	Aca_transcript_48044	Negative correlation
Lipids	Choline alfoscerate	Aca_transcript_49203	Negative correlation
Lipids	Choline alfoscerate	Aca_transcript_49215	Negative correlation
Lipids	Choline alfoscerate	Aca_transcript_49840	Negative correlation
Lipids	Choline alfoscerate	Aca_transcript_50954	Negative correlation
Lipids	Choline alfoscerate	Aca_transcript_53150	Negative correlation
Lipids	Choline alfoscerate	Aca_transcript_53409	Negative correlation
Lipids	Choline alfoscerate	Aca_transcript_55402	Negative correlation
Lipids	Choline alfoscerate	Aca_transcript_56230	Negative correlation
Lipids	Choline alfoscerate	Aca_transcript_56653	Negative correlation
Lipids	Choline alfoscerate	Aca_transcript_57967	Negative correlation
Lipids	Choline alfoscerate	Aca_transcript_58197	Negative correlation
Lipids	Choline alfoscerate	Aca_transcript_58400	Negative correlation
Lipids	Choline alfoscerate	Aca_transcript_58874	Negative correlation
Lipids	Choline alfoscerate	Aca_transcript_61763	Negative correlation
Lipids	Choline alfoscerate	Aca_transcript_61890	Negative correlation
Lipids	Choline alfoscerate	Aca_transcript_61918	Negative correlation
Lipids	Choline alfoscerate	Aca_transcript_62167	Negative correlation
Lipids	Choline alfoscerate	Aca_transcript_65784	Negative correlation
Lipids	Choline alfoscerate	Aca_transcript_65925	Negative correlation
Lipids	Choline alfoscerate	Aca_transcript_66852	Negative correlation
Lipids	Choline alfoscerate	Aca_transcript_67342	Negative correlation
Lipids	Choline alfoscerate	Aca_transcript_68654	Negative correlation
Lipids	Choline alfoscerate	Aca_transcript_70485	Negative correlation
Lipids	Choline alfoscerate	Aca_transcript_71186	Negative correlation
Lipids	Choline alfoscerate	Aca_transcript_71582	Negative correlation
Lipids	Choline alfoscerate	Aca_transcript_72410	Negative correlation
Lipids	Choline alfoscerate	Aca_transcript_72412	Negative correlation
Lipids	Choline alfoscerate	Aca_transcript_74164	Negative correlation
Lipids	Choline alfoscerate	Aca_transcript_75090	Negative correlation
Lipids	Choline alfoscerate	Aca_transcript_76641	Negative correlation
Lipids	Choline alfoscerate	Aca_transcript_79698	Negative correlation
Lipids	Choline alfoscerate	Aca_transcript_80007	Negative correlation
Lipids	Choline alfoscerate	Aca_transcript_80064	Negative correlation
Lipids	Choline alfoscerate	Aca_transcript_80349	Negative correlation
Lipids	Choline alfoscerate	Aca_transcript_80378	Negative correlation
Lipids	Choline alfoscerate	Aca_transcript_81063	Negative correlation
Lipids	Choline alfoscerate	Aca_transcript_81227	Negative correlation
Lipids	Choline alfoscerate	Aca_transcript_81461	Negative correlation
Lipids	Choline alfoscerate	Aca_transcript_81960	Negative correlation
Lipids	Choline alfoscerate	Aca_transcript_82202	Negative correlation
Lipids	Choline alfoscerate	Aca_transcript_83825	Negative correlation
Lipids	Choline alfoscerate	Aca_transcript_84509	Negative correlation
Lipids	Choline alfoscerate	Aca_transcript_84801	Negative correlation
Lipids	Choline alfoscerate	Aca_transcript_85144	Negative correlation
Lipids	Choline alfoscerate	Aca_transcript_85363	Negative correlation
Lipids	Choline alfoscerate	Aca_transcript_86295	Negative correlation
Lipids	Choline alfoscerate	Aca_transcript_87857	Negative correlation
Lipids	Choline alfoscerate	Aca_transcript_87978	Negative correlation
Lipids	Choline alfoscerate	Aca_transcript_88702	Negative correlation
Lipids	Choline alfoscerate	Aca_transcript_88954	Negative correlation
Lipids	Choline alfoscerate	Aca_transcript_90616	Negative correlation
Lipids	Choline alfoscerate	Aca_transcript_93456	Negative correlation
Lipids	Choline alfoscerate	Aca_transcript_94293	Negative correlation
Lipids	Choline alfoscerate	Aca_transcript_95817	Negative correlation
Lipids	Choline alfoscerate	Aca_transcript_96746	Negative correlation
Lipids	Choline alfoscerate	Aca_transcript_97253	Negative correlation
Lipids	11-Octadecanoic acid (Vaccenic acid)	Aca_transcript_20576	Positive correlation
Lipids	11-Octadecanoic acid (Vaccenic acid)	Aca_transcript_23476	Positive correlation
Lipids	11-Octadecanoic acid (Vaccenic acid)	Aca_transcript_40522	Positive correlation
Lipids	11-Octadecanoic acid (Vaccenic acid)	Aca_transcript_43171	Positive correlation
Lipids	11-Octadecanoic acid (Vaccenic acid)	Aca_transcript_76035	Positive correlation
Lipids	11-Octadecanoic acid (Vaccenic acid)	Aca_transcript_31470	Negative correlation
Lipids	11-Octadecanoic acid (Vaccenic acid)	Aca_transcript_49852	Negative correlation
Lipids	11-Octadecanoic acid (Vaccenic acid)	Aca_transcript_61059	Negative correlation
Lipids	11-Octadecanoic acid (Vaccenic acid)	Aca_transcript_87479	Negative correlation
Lipids	9,16-Dihydroxypalmitic acid	Aca_transcript_261	Positive correlation
Lipids	9,16-Dihydroxypalmitic acid	Aca_transcript_2538	Positive correlation
Lipids	9,16-Dihydroxypalmitic acid	Aca_transcript_2701	Positive correlation
Lipids	9,16-Dihydroxypalmitic acid	Aca_transcript_2889	Positive correlation
Lipids	9,16-Dihydroxypalmitic acid	Aca_transcript_4472	Positive correlation
Lipids	9,16-Dihydroxypalmitic acid	Aca_transcript_4857	Positive correlation
Lipids	9,16-Dihydroxypalmitic acid	Aca_transcript_5508	Positive correlation
Lipids	9,16-Dihydroxypalmitic acid	Aca_transcript_7127	Positive correlation
Lipids	9,16-Dihydroxypalmitic acid	Aca_transcript_7551	Positive correlation
Lipids	9,16-Dihydroxypalmitic acid	Aca_transcript_7658	Positive correlation
Lipids	9,16-Dihydroxypalmitic acid	Aca_transcript_8519	Positive correlation
Lipids	9,16-Dihydroxypalmitic acid	Aca_transcript_10953	Positive correlation
Lipids	9,16-Dihydroxypalmitic acid	Aca_transcript_11845	Positive correlation
Lipids	9,16-Dihydroxypalmitic acid	Aca_transcript_11948	Positive correlation
Lipids	9,16-Dihydroxypalmitic acid	Aca_transcript_12064	Positive correlation
Lipids	9,16-Dihydroxypalmitic acid	Aca_transcript_12519	Positive correlation
Lipids	9,16-Dihydroxypalmitic acid	Aca_transcript_13572	Positive correlation
Lipids	9,16-Dihydroxypalmitic acid	Aca_transcript_14115	Positive correlation
Lipids	9,16-Dihydroxypalmitic acid	Aca_transcript_14550	Positive correlation
Lipids	9,16-Dihydroxypalmitic acid	Aca_transcript_16044	Positive correlation
Lipids	9,16-Dihydroxypalmitic acid	Aca_transcript_18511	Positive correlation
Lipids	9,16-Dihydroxypalmitic acid	Aca_transcript_19286	Positive correlation
Lipids	9,16-Dihydroxypalmitic acid	Aca_transcript_20340	Positive correlation
Lipids	9,16-Dihydroxypalmitic acid	Aca_transcript_20367	Positive correlation
Lipids	9,16-Dihydroxypalmitic acid	Aca_transcript_20790	Positive correlation
Lipids	9,16-Dihydroxypalmitic acid	Aca_transcript_21322	Positive correlation
Lipids	9,16-Dihydroxypalmitic acid	Aca_transcript_21394	Positive correlation
Lipids	9,16-Dihydroxypalmitic acid	Aca_transcript_21817	Positive correlation
Lipids	9,16-Dihydroxypalmitic acid	Aca_transcript_21913	Positive correlation
Lipids	9,16-Dihydroxypalmitic acid	Aca_transcript_22009	Positive correlation
Lipids	9,16-Dihydroxypalmitic acid	Aca_transcript_22072	Positive correlation
Lipids	9,16-Dihydroxypalmitic acid	Aca_transcript_22697	Positive correlation
Lipids	9,16-Dihydroxypalmitic acid	Aca_transcript_22943	Positive correlation
Lipids	9,16-Dihydroxypalmitic acid	Aca_transcript_23154	Positive correlation
Lipids	9,16-Dihydroxypalmitic acid	Aca_transcript_23266	Positive correlation
Lipids	9,16-Dihydroxypalmitic acid	Aca_transcript_23458	Positive correlation
Lipids	9,16-Dihydroxypalmitic acid	Aca_transcript_23494	Positive correlation
Lipids	9,16-Dihydroxypalmitic acid	Aca_transcript_23595	Positive correlation
Lipids	9,16-Dihydroxypalmitic acid	Aca_transcript_23669	Positive correlation
Lipids	9,16-Dihydroxypalmitic acid	Aca_transcript_23698	Positive correlation
Lipids	9,16-Dihydroxypalmitic acid	Aca_transcript_23703	Positive correlation
Lipids	9,16-Dihydroxypalmitic acid	Aca_transcript_23777	Positive correlation
Lipids	9,16-Dihydroxypalmitic acid	Aca_transcript_24069	Positive correlation
Lipids	9,16-Dihydroxypalmitic acid	Aca_transcript_24402	Positive correlation
Lipids	9,16-Dihydroxypalmitic acid	Aca_transcript_24506	Positive correlation
Lipids	9,16-Dihydroxypalmitic acid	Aca_transcript_24683	Positive correlation
Lipids	9,16-Dihydroxypalmitic acid	Aca_transcript_24759	Positive correlation
Lipids	9,16-Dihydroxypalmitic acid	Aca_transcript_29874	Positive correlation
Lipids	9,16-Dihydroxypalmitic acid	Aca_transcript_30839	Positive correlation
Lipids	9,16-Dihydroxypalmitic acid	Aca_transcript_32271	Positive correlation
Lipids	9,16-Dihydroxypalmitic acid	Aca_transcript_33236	Positive correlation
Lipids	9,16-Dihydroxypalmitic acid	Aca_transcript_33852	Positive correlation
Lipids	9,16-Dihydroxypalmitic acid	Aca_transcript_36724	Positive correlation
Lipids	9,16-Dihydroxypalmitic acid	Aca_transcript_36880	Positive correlation
Lipids	9,16-Dihydroxypalmitic acid	Aca_transcript_37186	Positive correlation
Lipids	9,16-Dihydroxypalmitic acid	Aca_transcript_40512	Positive correlation
Lipids	9,16-Dihydroxypalmitic acid	Aca_transcript_41683	Positive correlation
Lipids	9,16-Dihydroxypalmitic acid	Aca_transcript_42053	Positive correlation
Lipids	9,16-Dihydroxypalmitic acid	Aca_transcript_42721	Positive correlation
Lipids	9,16-Dihydroxypalmitic acid	Aca_transcript_45177	Positive correlation
Lipids	9,16-Dihydroxypalmitic acid	Aca_transcript_47025	Positive correlation
Lipids	9,16-Dihydroxypalmitic acid	Aca_transcript_48686	Positive correlation
Lipids	9,16-Dihydroxypalmitic acid	Aca_transcript_50293	Positive correlation
Lipids	9,16-Dihydroxypalmitic acid	Aca_transcript_50486	Positive correlation
Lipids	9,16-Dihydroxypalmitic acid	Aca_transcript_51495	Positive correlation
Lipids	9,16-Dihydroxypalmitic acid	Aca_transcript_52720	Positive correlation
Lipids	9,16-Dihydroxypalmitic acid	Aca_transcript_54003	Positive correlation
Lipids	9,16-Dihydroxypalmitic acid	Aca_transcript_54184	Positive correlation
Lipids	9,16-Dihydroxypalmitic acid	Aca_transcript_55405	Positive correlation
Lipids	9,16-Dihydroxypalmitic acid	Aca_transcript_56871	Positive correlation
Lipids	9,16-Dihydroxypalmitic acid	Aca_transcript_57056	Positive correlation
Lipids	9,16-Dihydroxypalmitic acid	Aca_transcript_57166	Positive correlation
Lipids	9,16-Dihydroxypalmitic acid	Aca_transcript_57368	Positive correlation
Lipids	9,16-Dihydroxypalmitic acid	Aca_transcript_59234	Positive correlation
Lipids	9,16-Dihydroxypalmitic acid	Aca_transcript_59946	Positive correlation
Lipids	9,16-Dihydroxypalmitic acid	Aca_transcript_61083	Positive correlation
Lipids	9,16-Dihydroxypalmitic acid	Aca_transcript_63928	Positive correlation
Lipids	9,16-Dihydroxypalmitic acid	Aca_transcript_69245	Positive correlation
Lipids	9,16-Dihydroxypalmitic acid	Aca_transcript_69337	Positive correlation
Lipids	9,16-Dihydroxypalmitic acid	Aca_transcript_69356	Positive correlation
Lipids	9,16-Dihydroxypalmitic acid	Aca_transcript_69533	Positive correlation
Lipids	9,16-Dihydroxypalmitic acid	Aca_transcript_71627	Positive correlation
Lipids	9,16-Dihydroxypalmitic acid	Aca_transcript_71757	Positive correlation
Lipids	9,16-Dihydroxypalmitic acid	Aca_transcript_75292	Positive correlation
Lipids	9,16-Dihydroxypalmitic acid	Aca_transcript_75558	Positive correlation
Lipids	9,16-Dihydroxypalmitic acid	Aca_transcript_75567	Positive correlation
Lipids	9,16-Dihydroxypalmitic acid	Aca_transcript_75995	Positive correlation
Lipids	9,16-Dihydroxypalmitic acid	Aca_transcript_76221	Positive correlation
Lipids	9,16-Dihydroxypalmitic acid	Aca_transcript_76264	Positive correlation
Lipids	9,16-Dihydroxypalmitic acid	Aca_transcript_76716	Positive correlation
Lipids	9,16-Dihydroxypalmitic acid	Aca_transcript_76727	Positive correlation
Lipids	9,16-Dihydroxypalmitic acid	Aca_transcript_77869	Positive correlation
Lipids	9,16-Dihydroxypalmitic acid	Aca_transcript_78658	Positive correlation
Lipids	9,16-Dihydroxypalmitic acid	Aca_transcript_79125	Positive correlation
Lipids	9,16-Dihydroxypalmitic acid	Aca_transcript_80471	Positive correlation
Lipids	9,16-Dihydroxypalmitic acid	Aca_transcript_82815	Positive correlation
Lipids	9,16-Dihydroxypalmitic acid	Aca_transcript_84295	Positive correlation
Lipids	9,16-Dihydroxypalmitic acid	Aca_transcript_84584	Positive correlation
Lipids	9,16-Dihydroxypalmitic acid	Aca_transcript_85360	Positive correlation
Lipids	9,16-Dihydroxypalmitic acid	Aca_transcript_85922	Positive correlation
Lipids	9,16-Dihydroxypalmitic acid	Aca_transcript_87572	Positive correlation
Lipids	9,16-Dihydroxypalmitic acid	Aca_transcript_88675	Positive correlation
Lipids	9,16-Dihydroxypalmitic acid	Aca_transcript_89005	Positive correlation
Lipids	9,16-Dihydroxypalmitic acid	Aca_transcript_90622	Positive correlation
Lipids	9,16-Dihydroxypalmitic acid	Aca_transcript_91287	Positive correlation
Lipids	9,16-Dihydroxypalmitic acid	Aca_transcript_91314	Positive correlation
Lipids	9,16-Dihydroxypalmitic acid	Aca_transcript_92039	Positive correlation
Lipids	9,16-Dihydroxypalmitic acid	Aca_transcript_93057	Positive correlation
Lipids	9,16-Dihydroxypalmitic acid	Aca_transcript_95437	Positive correlation
Lipids	9,16-Dihydroxypalmitic acid	Aca_transcript_96074	Positive correlation
Lipids	9,16-Dihydroxypalmitic acid	Aca_transcript_7533	Negative correlation
Lipids	9,16-Dihydroxypalmitic acid	Aca_transcript_14173	Negative correlation
Lipids	9,16-Dihydroxypalmitic acid	Aca_transcript_21141	Negative correlation
Lipids	9,16-Dihydroxypalmitic acid	Aca_transcript_31939	Negative correlation
Lipids	9,16-Dihydroxypalmitic acid	Aca_transcript_32188	Negative correlation
Lipids	9,16-Dihydroxypalmitic acid	Aca_transcript_32979	Negative correlation
Lipids	9,16-Dihydroxypalmitic acid	Aca_transcript_42281	Negative correlation
Lipids	9,16-Dihydroxypalmitic acid	Aca_transcript_49741	Negative correlation
Lipids	9,16-Dihydroxypalmitic acid	Aca_transcript_52019	Negative correlation
Lipids	9,16-Dihydroxypalmitic acid	Aca_transcript_55323	Negative correlation
Lipids	9,16-Dihydroxypalmitic acid	Aca_transcript_55474	Negative correlation
Lipids	9,16-Dihydroxypalmitic acid	Aca_transcript_55792	Negative correlation
Lipids	9,16-Dihydroxypalmitic acid	Aca_transcript_74214	Negative correlation
Lipids	9,16-Dihydroxypalmitic acid	Aca_transcript_75842	Negative correlation
Lipids	9,16-Dihydroxypalmitic acid	Aca_transcript_76507	Negative correlation
Lipids	Methyl linolenate	Aca_transcript_9885	Positive correlation
Lipids	Methyl linolenate	Aca_transcript_10986	Positive correlation
Lipids	Methyl linolenate	Aca_transcript_15944	Positive correlation
Lipids	Methyl linolenate	Aca_transcript_32319	Positive correlation
Lipids	Methyl linolenate	Aca_transcript_36032	Positive correlation
Lipids	Methyl linolenate	Aca_transcript_39451	Positive correlation
Lipids	Methyl linolenate	Aca_transcript_47384	Positive correlation
Lipids	Methyl linolenate	Aca_transcript_54462	Positive correlation
Lipids	Methyl linolenate	Aca_transcript_59887	Positive correlation
Lipids	Methyl linolenate	Aca_transcript_61245	Positive correlation
Lipids	Methyl linolenate	Aca_transcript_75436	Positive correlation
Lipids	Methyl linolenate	Aca_transcript_94950	Positive correlation
Lipids	Methyl linolenate	Aca_transcript_15471	Negative correlation
Lipids	Methyl linolenate	Aca_transcript_31530	Negative correlation
Lipids	Methyl linolenate	Aca_transcript_32758	Negative correlation
Lipids	Methyl linolenate	Aca_transcript_33611	Negative correlation
Lipids	Methyl linolenate	Aca_transcript_33864	Negative correlation
Lipids	Methyl linolenate	Aca_transcript_44293	Negative correlation
Lipids	Methyl linolenate	Aca_transcript_62950	Negative correlation
Lipids	Methyl linolenate	Aca_transcript_78081	Negative correlation
Lipids	Methyl linolenate	Aca_transcript_82252	Negative correlation
Lipids	17-Hydroxylinolenic acid	Aca_transcript_11129	Positive correlation
Lipids	17-Hydroxylinolenic acid	Aca_transcript_18723	Positive correlation
Lipids	17-Hydroxylinolenic acid	Aca_transcript_21763	Positive correlation
Lipids	17-Hydroxylinolenic acid	Aca_transcript_32154	Positive correlation
Lipids	17-Hydroxylinolenic acid	Aca_transcript_39360	Positive correlation
Lipids	17-Hydroxylinolenic acid	Aca_transcript_85889	Positive correlation
Lipids	17-Hydroxylinolenic acid	Aca_transcript_90129	Positive correlation
Lipids	17-Hydroxylinolenic acid	Aca_transcript_33285	Negative correlation
Lipids	17-Hydroxylinolenic acid	Aca_transcript_33445	Negative correlation
Lipids	17-Hydroxylinolenic acid	Aca_transcript_73155	Negative correlation
Lipids	9,10-epoxoctadecenoic acid	Aca_transcript_2	Positive correlation
Lipids	9,10-epoxoctadecenoic acid	Aca_transcript_16	Positive correlation
Lipids	9,10-epoxoctadecenoic acid	Aca_transcript_114	Positive correlation
Lipids	9,10-epoxoctadecenoic acid	Aca_transcript_153	Positive correlation
Lipids	9,10-epoxoctadecenoic acid	Aca_transcript_167	Positive correlation
Lipids	9,10-epoxoctadecenoic acid	Aca_transcript_493	Positive correlation
Lipids	9,10-epoxoctadecenoic acid	Aca_transcript_934	Positive correlation
Lipids	9,10-epoxoctadecenoic acid	Aca_transcript_1378	Positive correlation
Lipids	9,10-epoxoctadecenoic acid	Aca_transcript_1792	Positive correlation
Lipids	9,10-epoxoctadecenoic acid	Aca_transcript_2598	Positive correlation
Lipids	9,10-epoxoctadecenoic acid	Aca_transcript_2642	Positive correlation
Lipids	9,10-epoxoctadecenoic acid	Aca_transcript_2809	Positive correlation
Lipids	9,10-epoxoctadecenoic acid	Aca_transcript_3016	Positive correlation
Lipids	9,10-epoxoctadecenoic acid	Aca_transcript_3574	Positive correlation
Lipids	9,10-epoxoctadecenoic acid	Aca_transcript_3633	Positive correlation
Lipids	9,10-epoxoctadecenoic acid	Aca_transcript_5249	Positive correlation
Lipids	9,10-epoxoctadecenoic acid	Aca_transcript_11093	Positive correlation
Lipids	9,10-epoxoctadecenoic acid	Aca_transcript_15221	Positive correlation
Lipids	9,10-epoxoctadecenoic acid	Aca_transcript_15318	Positive correlation
Lipids	9,10-epoxoctadecenoic acid	Aca_transcript_16813	Positive correlation
Lipids	9,10-epoxoctadecenoic acid	Aca_transcript_17179	Positive correlation
Lipids	9,10-epoxoctadecenoic acid	Aca_transcript_17188	Positive correlation
Lipids	9,10-epoxoctadecenoic acid	Aca_transcript_18297	Positive correlation
Lipids	9,10-epoxoctadecenoic acid	Aca_transcript_19470	Positive correlation
Lipids	9,10-epoxoctadecenoic acid	Aca_transcript_19664	Positive correlation
Lipids	9,10-epoxoctadecenoic acid	Aca_transcript_22061	Positive correlation
Lipids	9,10-epoxoctadecenoic acid	Aca_transcript_25081	Positive correlation
Lipids	9,10-epoxoctadecenoic acid	Aca_transcript_25277	Positive correlation
Lipids	9,10-epoxoctadecenoic acid	Aca_transcript_27171	Positive correlation
Lipids	9,10-epoxoctadecenoic acid	Aca_transcript_28974	Positive correlation
Lipids	9,10-epoxoctadecenoic acid	Aca_transcript_32786	Positive correlation
Lipids	9,10-epoxoctadecenoic acid	Aca_transcript_33345	Positive correlation
Lipids	9,10-epoxoctadecenoic acid	Aca_transcript_33688	Positive correlation
Lipids	9,10-epoxoctadecenoic acid	Aca_transcript_35363	Positive correlation
Lipids	9,10-epoxoctadecenoic acid	Aca_transcript_39943	Positive correlation
Lipids	9,10-epoxoctadecenoic acid	Aca_transcript_40104	Positive correlation
Lipids	9,10-epoxoctadecenoic acid	Aca_transcript_41829	Positive correlation
Lipids	9,10-epoxoctadecenoic acid	Aca_transcript_43388	Positive correlation
Lipids	9,10-epoxoctadecenoic acid	Aca_transcript_43447	Positive correlation
Lipids	9,10-epoxoctadecenoic acid	Aca_transcript_43745	Positive correlation
Lipids	9,10-epoxoctadecenoic acid	Aca_transcript_44032	Positive correlation
Lipids	9,10-epoxoctadecenoic acid	Aca_transcript_44207	Positive correlation
Lipids	9,10-epoxoctadecenoic acid	Aca_transcript_47569	Positive correlation
Lipids	9,10-epoxoctadecenoic acid	Aca_transcript_48453	Positive correlation
Lipids	9,10-epoxoctadecenoic acid	Aca_transcript_52360	Positive correlation
Lipids	9,10-epoxoctadecenoic acid	Aca_transcript_53211	Positive correlation
Lipids	9,10-epoxoctadecenoic acid	Aca_transcript_54801	Positive correlation
Lipids	9,10-epoxoctadecenoic acid	Aca_transcript_55888	Positive correlation
Lipids	9,10-epoxoctadecenoic acid	Aca_transcript_58738	Positive correlation
Lipids	9,10-epoxoctadecenoic acid	Aca_transcript_60815	Positive correlation
Lipids	9,10-epoxoctadecenoic acid	Aca_transcript_60999	Positive correlation
Lipids	9,10-epoxoctadecenoic acid	Aca_transcript_62638	Positive correlation
Lipids	9,10-epoxoctadecenoic acid	Aca_transcript_63317	Positive correlation
Lipids	9,10-epoxoctadecenoic acid	Aca_transcript_64896	Positive correlation
Lipids	9,10-epoxoctadecenoic acid	Aca_transcript_65757	Positive correlation
Lipids	9,10-epoxoctadecenoic acid	Aca_transcript_66089	Positive correlation
Lipids	9,10-epoxoctadecenoic acid	Aca_transcript_66670	Positive correlation
Lipids	9,10-epoxoctadecenoic acid	Aca_transcript_68511	Positive correlation
Lipids	9,10-epoxoctadecenoic acid	Aca_transcript_68531	Positive correlation
Lipids	9,10-epoxoctadecenoic acid	Aca_transcript_71158	Positive correlation
Lipids	9,10-epoxoctadecenoic acid	Aca_transcript_71174	Positive correlation
Lipids	9,10-epoxoctadecenoic acid	Aca_transcript_71560	Positive correlation
Lipids	9,10-epoxoctadecenoic acid	Aca_transcript_72470	Positive correlation
Lipids	9,10-epoxoctadecenoic acid	Aca_transcript_72659	Positive correlation
Lipids	9,10-epoxoctadecenoic acid	Aca_transcript_74436	Positive correlation
Lipids	9,10-epoxoctadecenoic acid	Aca_transcript_77754	Positive correlation
Lipids	9,10-epoxoctadecenoic acid	Aca_transcript_78414	Positive correlation
Lipids	9,10-epoxoctadecenoic acid	Aca_transcript_79514	Positive correlation
Lipids	9,10-epoxoctadecenoic acid	Aca_transcript_81163	Positive correlation
Lipids	9,10-epoxoctadecenoic acid	Aca_transcript_81964	Positive correlation
Lipids	9,10-epoxoctadecenoic acid	Aca_transcript_81993	Positive correlation
Lipids	9,10-epoxoctadecenoic acid	Aca_transcript_85706	Positive correlation
Lipids	9,10-epoxoctadecenoic acid	Aca_transcript_87761	Positive correlation
Lipids	9,10-epoxoctadecenoic acid	Aca_transcript_89236	Positive correlation
Lipids	9,10-epoxoctadecenoic acid	Aca_transcript_90845	Positive correlation
Lipids	9,10-epoxoctadecenoic acid	Aca_transcript_91098	Positive correlation
Lipids	9,10-epoxoctadecenoic acid	Aca_transcript_91479	Positive correlation
Lipids	9,10-epoxoctadecenoic acid	Aca_transcript_91686	Positive correlation
Lipids	9,10-epoxoctadecenoic acid	Aca_transcript_92317	Positive correlation
Lipids	9,10-epoxoctadecenoic acid	Aca_transcript_93890	Positive correlation
Lipids	9,10-epoxoctadecenoic acid	Aca_transcript_95057	Positive correlation
Lipids	9,10-epoxoctadecenoic acid	Aca_transcript_95835	Positive correlation
Lipids	9,10-epoxoctadecenoic acid	Aca_transcript_95899	Positive correlation
Lipids	9,10-epoxoctadecenoic acid	Aca_transcript_96160	Positive correlation
Lipids	9,10-epoxoctadecenoic acid	Aca_transcript_96731	Positive correlation
Lipids	9,10-epoxoctadecenoic acid	Aca_transcript_97060	Positive correlation
Lipids	9,10-epoxoctadecenoic acid	Aca_transcript_97411	Positive correlation
Lipids	3-Dehydrosphinganine	Aca_transcript_7543	Positive correlation
Lipids	3-Dehydrosphinganine	Aca_transcript_10964	Positive correlation
Lipids	3-Dehydrosphinganine	Aca_transcript_12228	Positive correlation
Lipids	3-Dehydrosphinganine	Aca_transcript_13365	Positive correlation
Lipids	3-Dehydrosphinganine	Aca_transcript_19451	Positive correlation
Lipids	3-Dehydrosphinganine	Aca_transcript_34290	Positive correlation
Lipids	3-Dehydrosphinganine	Aca_transcript_47526	Positive correlation
Lipids	3-Dehydrosphinganine	Aca_transcript_57156	Positive correlation
Lipids	3-Dehydrosphinganine	Aca_transcript_59625	Positive correlation
Lipids	3-Dehydrosphinganine	Aca_transcript_66489	Positive correlation
Lipids	3-Dehydrosphinganine	Aca_transcript_66512	Positive correlation
Lipids	3-Dehydrosphinganine	Aca_transcript_76067	Positive correlation
Lipids	3-Dehydrosphinganine	Aca_transcript_80858	Positive correlation
Lipids	3-Dehydrosphinganine	Aca_transcript_83743	Positive correlation
Lipids	3-Dehydrosphinganine	Aca_transcript_88472	Positive correlation
Lipids	3-Dehydrosphinganine	Aca_transcript_5487	Negative correlation
Lipids	3-Dehydrosphinganine	Aca_transcript_8215	Negative correlation
Lipids	3-Dehydrosphinganine	Aca_transcript_29497	Negative correlation
Lipids	3-Dehydrosphinganine	Aca_transcript_31385	Negative correlation
Lipids	3-Dehydrosphinganine	Aca_transcript_36131	Negative correlation
Lipids	3-Dehydrosphinganine	Aca_transcript_46523	Negative correlation
Lipids	3-Dehydrosphinganine	Aca_transcript_53544	Negative correlation
Lipids	12-Hydroxyoctadecanoic acid	Aca_transcript_79100	Positive correlation
Lipids	2R-Hydroxyoctadecanoic acid	Aca_transcript_12964	Positive correlation
Lipids	2R-Hydroxyoctadecanoic acid	Aca_transcript_16180	Positive correlation
Lipids	2R-Hydroxyoctadecanoic acid	Aca_transcript_17104	Positive correlation
Lipids	2R-Hydroxyoctadecanoic acid	Aca_transcript_17571	Positive correlation
Lipids	2R-Hydroxyoctadecanoic acid	Aca_transcript_20918	Positive correlation
Lipids	2R-Hydroxyoctadecanoic acid	Aca_transcript_22489	Positive correlation
Lipids	2R-Hydroxyoctadecanoic acid	Aca_transcript_28016	Positive correlation
Lipids	2R-Hydroxyoctadecanoic acid	Aca_transcript_45176	Positive correlation
Lipids	2R-Hydroxyoctadecanoic acid	Aca_transcript_59054	Positive correlation
Lipids	2R-Hydroxyoctadecanoic acid	Aca_transcript_78075	Positive correlation
Lipids	2R-Hydroxyoctadecanoic acid	Aca_transcript_96344	Positive correlation
Lipids	2R-Hydroxyoctadecanoic acid	Aca_transcript_7039	Negative correlation
Lipids	2R-Hydroxyoctadecanoic acid	Aca_transcript_61547	Negative correlation
Lipids	DL-2-hydroxystearic acid	Aca_transcript_686	Positive correlation
Lipids	DL-2-hydroxystearic acid	Aca_transcript_6916	Positive correlation
Lipids	DL-2-hydroxystearic acid	Aca_transcript_8513	Positive correlation
Lipids	DL-2-hydroxystearic acid	Aca_transcript_9594	Positive correlation
Lipids	DL-2-hydroxystearic acid	Aca_transcript_11731	Positive correlation
Lipids	DL-2-hydroxystearic acid	Aca_transcript_13262	Positive correlation
Lipids	DL-2-hydroxystearic acid	Aca_transcript_15221	Positive correlation
Lipids	DL-2-hydroxystearic acid	Aca_transcript_15318	Positive correlation
Lipids	DL-2-hydroxystearic acid	Aca_transcript_16180	Positive correlation
Lipids	DL-2-hydroxystearic acid	Aca_transcript_19470	Positive correlation
Lipids	DL-2-hydroxystearic acid	Aca_transcript_22489	Positive correlation
Lipids	DL-2-hydroxystearic acid	Aca_transcript_23341	Positive correlation
Lipids	DL-2-hydroxystearic acid	Aca_transcript_24149	Positive correlation
Lipids	DL-2-hydroxystearic acid	Aca_transcript_28016	Positive correlation
Lipids	DL-2-hydroxystearic acid	Aca_transcript_29055	Positive correlation
Lipids	DL-2-hydroxystearic acid	Aca_transcript_44207	Positive correlation
Lipids	DL-2-hydroxystearic acid	Aca_transcript_45176	Positive correlation
Lipids	DL-2-hydroxystearic acid	Aca_transcript_49292	Positive correlation
Lipids	DL-2-hydroxystearic acid	Aca_transcript_57641	Positive correlation
Lipids	DL-2-hydroxystearic acid	Aca_transcript_59054	Positive correlation
Lipids	DL-2-hydroxystearic acid	Aca_transcript_64689	Positive correlation
Lipids	DL-2-hydroxystearic acid	Aca_transcript_69573	Positive correlation
Lipids	DL-2-hydroxystearic acid	Aca_transcript_78685	Positive correlation
Lipids	DL-2-hydroxystearic acid	Aca_transcript_89280	Positive correlation
Lipids	DL-2-hydroxystearic acid	Aca_transcript_91825	Positive correlation
Lipids	DL-2-hydroxystearic acid	Aca_transcript_92962	Positive correlation
Lipids	DL-2-hydroxystearic acid	Aca_transcript_96344	Positive correlation
Lipids	DL-2-hydroxystearic acid	Aca_transcript_7039	Negative correlation
Lipids	DL-2-hydroxystearic acid	Aca_transcript_73862	Negative correlation
Lipids	Eicosadienoic acid	Aca_transcript_66194	Positive correlation
Lipids	Eicosadienoic acid	Aca_transcript_30156	Negative correlation
Lipids	Eicosadienoic acid	Aca_transcript_35833	Negative correlation
Lipids	1-Oleoyl-Sn-Glycerol	Aca_transcript_7488	Positive correlation
Lipids	1-Oleoyl-Sn-Glycerol	Aca_transcript_23395	Positive correlation
Lipids	1-Oleoyl-Sn-Glycerol	Aca_transcript_33608	Positive correlation
Lipids	1-Oleoyl-Sn-Glycerol	Aca_transcript_44641	Positive correlation
Lipids	1-Oleoyl-Sn-Glycerol	Aca_transcript_60817	Positive correlation
Lipids	1-Oleoyl-Sn-Glycerol	Aca_transcript_72922	Positive correlation
Lipids	1-Oleoyl-Sn-Glycerol	Aca_transcript_84096	Positive correlation
Lipids	1-Oleoyl-Sn-Glycerol	Aca_transcript_93464	Positive correlation
Lipids	1-Oleoyl-Sn-Glycerol	Aca_transcript_93674	Positive correlation
Lipids	1-Oleoyl-Sn-Glycerol	Aca_transcript_1726	Negative correlation
Lipids	1-Oleoyl-Sn-Glycerol	Aca_transcript_4905	Negative correlation
Lipids	1-Oleoyl-Sn-Glycerol	Aca_transcript_6492	Negative correlation
Lipids	1-Oleoyl-Sn-Glycerol	Aca_transcript_6629	Negative correlation
Lipids	1-Oleoyl-Sn-Glycerol	Aca_transcript_9304	Negative correlation
Lipids	1-Oleoyl-Sn-Glycerol	Aca_transcript_12892	Negative correlation
Lipids	1-Oleoyl-Sn-Glycerol	Aca_transcript_17603	Negative correlation
Lipids	1-Oleoyl-Sn-Glycerol	Aca_transcript_19761	Negative correlation
Lipids	1-Oleoyl-Sn-Glycerol	Aca_transcript_24113	Negative correlation
Lipids	1-Oleoyl-Sn-Glycerol	Aca_transcript_27785	Negative correlation
Lipids	1-Oleoyl-Sn-Glycerol	Aca_transcript_29085	Negative correlation
Lipids	1-Oleoyl-Sn-Glycerol	Aca_transcript_29244	Negative correlation
Lipids	1-Oleoyl-Sn-Glycerol	Aca_transcript_29983	Negative correlation
Lipids	1-Oleoyl-Sn-Glycerol	Aca_transcript_33697	Negative correlation
Lipids	1-Oleoyl-Sn-Glycerol	Aca_transcript_38079	Negative correlation
Lipids	1-Oleoyl-Sn-Glycerol	Aca_transcript_43317	Negative correlation
Lipids	1-Oleoyl-Sn-Glycerol	Aca_transcript_45118	Negative correlation
Lipids	1-Oleoyl-Sn-Glycerol	Aca_transcript_45863	Negative correlation
Lipids	1-Oleoyl-Sn-Glycerol	Aca_transcript_46401	Negative correlation
Lipids	1-Oleoyl-Sn-Glycerol	Aca_transcript_46671	Negative correlation
Lipids	1-Oleoyl-Sn-Glycerol	Aca_transcript_49373	Negative correlation
Lipids	1-Oleoyl-Sn-Glycerol	Aca_transcript_56043	Negative correlation
Lipids	1-Oleoyl-Sn-Glycerol	Aca_transcript_65900	Negative correlation
Lipids	1-Oleoyl-Sn-Glycerol	Aca_transcript_66980	Negative correlation
Lipids	1-Oleoyl-Sn-Glycerol	Aca_transcript_69462	Negative correlation
Lipids	1-Oleoyl-Sn-Glycerol	Aca_transcript_70549	Negative correlation
Lipids	1-Oleoyl-Sn-Glycerol	Aca_transcript_72798	Negative correlation
Lipids	1-Oleoyl-Sn-Glycerol	Aca_transcript_74191	Negative correlation
Lipids	1-Oleoyl-Sn-Glycerol	Aca_transcript_74223	Negative correlation
Lipids	1-Oleoyl-Sn-Glycerol	Aca_transcript_74852	Negative correlation
Lipids	1-Oleoyl-Sn-Glycerol	Aca_transcript_77009	Negative correlation
Lipids	1-Oleoyl-Sn-Glycerol	Aca_transcript_80005	Negative correlation
Lipids	1-Oleoyl-Sn-Glycerol	Aca_transcript_84107	Negative correlation
Lipids	1-Oleoyl-Sn-Glycerol	Aca_transcript_85195	Negative correlation
Lipids	1-Oleoyl-Sn-Glycerol	Aca_transcript_87047	Negative correlation
Lipids	1-Oleoyl-Sn-Glycerol	Aca_transcript_87573	Negative correlation
Lipids	1-Oleoyl-Sn-Glycerol	Aca_transcript_90214	Negative correlation
Lipids	1-Oleoyl-Sn-Glycerol	Aca_transcript_90818	Negative correlation
Lipids	1-Oleoyl-Sn-Glycerol	Aca_transcript_93388	Negative correlation
Lipids	1-Oleoyl-Sn-Glycerol	Aca_transcript_95145	Negative correlation
Lipids	1-Oleoyl-Sn-Glycerol	Aca_transcript_95820	Negative correlation
Lipids	1-Oleoyl-Sn-Glycerol	Aca_transcript_96353	Negative correlation
Lipids	1-Oleoyl-Sn-Glycerol	Aca_transcript_96504	Negative correlation
Lipids	LysoPE 14:0 (2n isomer)	Aca_transcript_12357	Positive correlation
Lipids	LysoPE 14:0 (2n isomer)	Aca_transcript_14739	Positive correlation
Lipids	LysoPE 14:0 (2n isomer)	Aca_transcript_15441	Positive correlation
Lipids	LysoPE 14:0 (2n isomer)	Aca_transcript_20835	Positive correlation
Lipids	LysoPE 14:0 (2n isomer)	Aca_transcript_23914	Positive correlation
Lipids	LysoPE 14:0 (2n isomer)	Aca_transcript_25001	Positive correlation
Lipids	LysoPE 14:0 (2n isomer)	Aca_transcript_33747	Positive correlation
Lipids	LysoPE 14:0 (2n isomer)	Aca_transcript_39019	Positive correlation
Lipids	LysoPE 14:0 (2n isomer)	Aca_transcript_39972	Positive correlation
Lipids	LysoPE 14:0 (2n isomer)	Aca_transcript_40511	Positive correlation
Lipids	LysoPE 14:0 (2n isomer)	Aca_transcript_42566	Positive correlation
Lipids	LysoPE 14:0 (2n isomer)	Aca_transcript_42961	Positive correlation
Lipids	LysoPE 14:0 (2n isomer)	Aca_transcript_44817	Positive correlation
Lipids	LysoPE 14:0 (2n isomer)	Aca_transcript_54868	Positive correlation
Lipids	LysoPE 14:0 (2n isomer)	Aca_transcript_66934	Positive correlation
Lipids	LysoPE 14:0 (2n isomer)	Aca_transcript_68523	Positive correlation
Lipids	LysoPE 14:0 (2n isomer)	Aca_transcript_71393	Positive correlation
Lipids	LysoPE 14:0 (2n isomer)	Aca_transcript_71574	Positive correlation
Lipids	LysoPE 14:0 (2n isomer)	Aca_transcript_77201	Positive correlation
Lipids	LysoPE 14:0 (2n isomer)	Aca_transcript_77826	Positive correlation
Lipids	LysoPE 14:0 (2n isomer)	Aca_transcript_79379	Positive correlation
Lipids	LysoPE 14:0 (2n isomer)	Aca_transcript_82811	Positive correlation
Lipids	LysoPE 14:0 (2n isomer)	Aca_transcript_83257	Positive correlation
Lipids	LysoPE 14:0 (2n isomer)	Aca_transcript_83941	Positive correlation
Lipids	LysoPE 14:0 (2n isomer)	Aca_transcript_87363	Positive correlation
Lipids	LysoPE 14:0 (2n isomer)	Aca_transcript_90020	Positive correlation
Lipids	LysoPE 14:0 (2n isomer)	Aca_transcript_92965	Positive correlation
Lipids	LysoPE 14:0 (2n isomer)	Aca_transcript_94019	Positive correlation
Lipids	LysoPE 14:0 (2n isomer)	Aca_transcript_96315	Positive correlation
Lipids	LysoPE 14:0 (2n isomer)	Aca_transcript_219	Negative correlation
Lipids	LysoPE 14:0 (2n isomer)	Aca_transcript_1111	Negative correlation
Lipids	LysoPE 14:0 (2n isomer)	Aca_transcript_1447	Negative correlation
Lipids	LysoPE 14:0 (2n isomer)	Aca_transcript_4942	Negative correlation
Lipids	LysoPE 14:0 (2n isomer)	Aca_transcript_6400	Negative correlation
Lipids	LysoPE 14:0 (2n isomer)	Aca_transcript_8235	Negative correlation
Lipids	LysoPE 14:0 (2n isomer)	Aca_transcript_10147	Negative correlation
Lipids	LysoPE 14:0 (2n isomer)	Aca_transcript_11185	Negative correlation
Lipids	LysoPE 14:0 (2n isomer)	Aca_transcript_14373	Negative correlation
Lipids	LysoPE 14:0 (2n isomer)	Aca_transcript_32528	Negative correlation
Lipids	LysoPE 14:0 (2n isomer)	Aca_transcript_36663	Negative correlation
Lipids	LysoPE 14:0 (2n isomer)	Aca_transcript_36671	Negative correlation
Lipids	LysoPE 14:0 (2n isomer)	Aca_transcript_36862	Negative correlation
Lipids	LysoPE 14:0 (2n isomer)	Aca_transcript_37259	Negative correlation
Lipids	LysoPE 14:0 (2n isomer)	Aca_transcript_39532	Negative correlation
Lipids	LysoPE 14:0 (2n isomer)	Aca_transcript_45116	Negative correlation
Lipids	LysoPE 14:0 (2n isomer)	Aca_transcript_47695	Negative correlation
Lipids	LysoPE 14:0 (2n isomer)	Aca_transcript_47708	Negative correlation
Lipids	LysoPE 14:0 (2n isomer)	Aca_transcript_48321	Negative correlation
Lipids	LysoPE 14:0 (2n isomer)	Aca_transcript_48674	Negative correlation
Lipids	LysoPE 14:0 (2n isomer)	Aca_transcript_48859	Negative correlation
Lipids	LysoPE 14:0 (2n isomer)	Aca_transcript_49582	Negative correlation
Lipids	LysoPE 14:0 (2n isomer)	Aca_transcript_50210	Negative correlation
Lipids	LysoPE 14:0 (2n isomer)	Aca_transcript_53473	Negative correlation
Lipids	LysoPE 14:0 (2n isomer)	Aca_transcript_55200	Negative correlation
Lipids	LysoPE 14:0 (2n isomer)	Aca_transcript_56437	Negative correlation
Lipids	LysoPE 14:0 (2n isomer)	Aca_transcript_57818	Negative correlation
Lipids	LysoPE 14:0 (2n isomer)	Aca_transcript_58875	Negative correlation
Lipids	LysoPE 14:0 (2n isomer)	Aca_transcript_59754	Negative correlation
Lipids	LysoPE 14:0 (2n isomer)	Aca_transcript_60881	Negative correlation
Lipids	LysoPE 14:0 (2n isomer)	Aca_transcript_61198	Negative correlation
Lipids	LysoPE 14:0 (2n isomer)	Aca_transcript_63380	Negative correlation
Lipids	LysoPE 14:0 (2n isomer)	Aca_transcript_65130	Negative correlation
Lipids	LysoPE 14:0 (2n isomer)	Aca_transcript_65734	Negative correlation
Lipids	LysoPE 14:0 (2n isomer)	Aca_transcript_65934	Negative correlation
Lipids	LysoPE 14:0 (2n isomer)	Aca_transcript_65988	Negative correlation
Lipids	LysoPE 14:0 (2n isomer)	Aca_transcript_66063	Negative correlation
Lipids	LysoPE 14:0 (2n isomer)	Aca_transcript_66149	Negative correlation
Lipids	LysoPE 14:0 (2n isomer)	Aca_transcript_68661	Negative correlation
Lipids	LysoPE 14:0 (2n isomer)	Aca_transcript_69236	Negative correlation
Lipids	LysoPE 14:0 (2n isomer)	Aca_transcript_70572	Negative correlation
Lipids	LysoPE 14:0 (2n isomer)	Aca_transcript_71900	Negative correlation
Lipids	LysoPE 14:0 (2n isomer)	Aca_transcript_72047	Negative correlation
Lipids	LysoPE 14:0 (2n isomer)	Aca_transcript_72255	Negative correlation
Lipids	LysoPE 14:0 (2n isomer)	Aca_transcript_73117	Negative correlation
Lipids	LysoPE 14:0 (2n isomer)	Aca_transcript_73716	Negative correlation
Lipids	LysoPE 14:0 (2n isomer)	Aca_transcript_74256	Negative correlation
Lipids	LysoPE 14:0 (2n isomer)	Aca_transcript_75132	Negative correlation
Lipids	LysoPE 14:0 (2n isomer)	Aca_transcript_75299	Negative correlation
Lipids	LysoPE 14:0 (2n isomer)	Aca_transcript_76835	Negative correlation
Lipids	LysoPE 14:0 (2n isomer)	Aca_transcript_77284	Negative correlation
Lipids	LysoPE 14:0 (2n isomer)	Aca_transcript_77363	Negative correlation
Lipids	LysoPE 14:0 (2n isomer)	Aca_transcript_78269	Negative correlation
Lipids	LysoPE 14:0 (2n isomer)	Aca_transcript_79634	Negative correlation
Lipids	LysoPE 14:0 (2n isomer)	Aca_transcript_79924	Negative correlation
Lipids	LysoPE 14:0 (2n isomer)	Aca_transcript_80953	Negative correlation
Lipids	LysoPE 14:0 (2n isomer)	Aca_transcript_83659	Negative correlation
Lipids	LysoPE 14:0 (2n isomer)	Aca_transcript_85140	Negative correlation
Lipids	LysoPE 14:0 (2n isomer)	Aca_transcript_87250	Negative correlation
Lipids	LysoPE 14:0 (2n isomer)	Aca_transcript_87346	Negative correlation
Lipids	LysoPE 14:0 (2n isomer)	Aca_transcript_87938	Negative correlation
Lipids	LysoPE 14:0 (2n isomer)	Aca_transcript_89269	Negative correlation
Lipids	LysoPE 14:0 (2n isomer)	Aca_transcript_90296	Negative correlation
Lipids	LysoPE 14:0 (2n isomer)	Aca_transcript_92754	Negative correlation
Lipids	LysoPE 14:0 (2n isomer)	Aca_transcript_94469	Negative correlation
Lipids	LysoPE 14:0 (2n isomer)	Aca_transcript_96813	Negative correlation
Lipids	LysoPE 14:0 (2n isomer)	Aca_transcript_97620	Negative correlation
Lipids	LysoPE 14:0	Aca_transcript_1140	Positive correlation
Lipids	LysoPE 14:0	Aca_transcript_3159	Positive correlation
Lipids	LysoPE 14:0	Aca_transcript_3563	Positive correlation
Lipids	LysoPE 14:0	Aca_transcript_4203	Positive correlation
Lipids	LysoPE 14:0	Aca_transcript_4895	Positive correlation
Lipids	LysoPE 14:0	Aca_transcript_5106	Positive correlation
Lipids	LysoPE 14:0	Aca_transcript_11011	Positive correlation
Lipids	LysoPE 14:0	Aca_transcript_11141	Positive correlation
Lipids	LysoPE 14:0	Aca_transcript_11371	Positive correlation
Lipids	LysoPE 14:0	Aca_transcript_11892	Positive correlation
Lipids	LysoPE 14:0	Aca_transcript_12641	Positive correlation
Lipids	LysoPE 14:0	Aca_transcript_13388	Positive correlation
Lipids	LysoPE 14:0	Aca_transcript_16148	Positive correlation
Lipids	LysoPE 14:0	Aca_transcript_17386	Positive correlation
Lipids	LysoPE 14:0	Aca_transcript_18234	Positive correlation
Lipids	LysoPE 14:0	Aca_transcript_20482	Positive correlation
Lipids	LysoPE 14:0	Aca_transcript_20713	Positive correlation
Lipids	LysoPE 14:0	Aca_transcript_22301	Positive correlation
Lipids	LysoPE 14:0	Aca_transcript_22935	Positive correlation
Lipids	LysoPE 14:0	Aca_transcript_22991	Positive correlation
Lipids	LysoPE 14:0	Aca_transcript_22997	Positive correlation
Lipids	LysoPE 14:0	Aca_transcript_23105	Positive correlation
Lipids	LysoPE 14:0	Aca_transcript_23403	Positive correlation
Lipids	LysoPE 14:0	Aca_transcript_23579	Positive correlation
Lipids	LysoPE 14:0	Aca_transcript_23912	Positive correlation
Lipids	LysoPE 14:0	Aca_transcript_24561	Positive correlation
Lipids	LysoPE 14:0	Aca_transcript_24756	Positive correlation
Lipids	LysoPE 14:0	Aca_transcript_24882	Positive correlation
Lipids	LysoPE 14:0	Aca_transcript_25630	Positive correlation
Lipids	LysoPE 14:0	Aca_transcript_31922	Positive correlation
Lipids	LysoPE 14:0	Aca_transcript_32698	Positive correlation
Lipids	LysoPE 14:0	Aca_transcript_35309	Positive correlation
Lipids	LysoPE 14:0	Aca_transcript_35666	Positive correlation
Lipids	LysoPE 14:0	Aca_transcript_37868	Positive correlation
Lipids	LysoPE 14:0	Aca_transcript_38167	Positive correlation
Lipids	LysoPE 14:0	Aca_transcript_38848	Positive correlation
Lipids	LysoPE 14:0	Aca_transcript_40744	Positive correlation
Lipids	LysoPE 14:0	Aca_transcript_42285	Positive correlation
Lipids	LysoPE 14:0	Aca_transcript_45362	Positive correlation
Lipids	LysoPE 14:0	Aca_transcript_46320	Positive correlation
Lipids	LysoPE 14:0	Aca_transcript_47312	Positive correlation
Lipids	LysoPE 14:0	Aca_transcript_48228	Positive correlation
Lipids	LysoPE 14:0	Aca_transcript_48555	Positive correlation
Lipids	LysoPE 14:0	Aca_transcript_49123	Positive correlation
Lipids	LysoPE 14:0	Aca_transcript_53620	Positive correlation
Lipids	LysoPE 14:0	Aca_transcript_54465	Positive correlation
Lipids	LysoPE 14:0	Aca_transcript_54583	Positive correlation
Lipids	LysoPE 14:0	Aca_transcript_55036	Positive correlation
Lipids	LysoPE 14:0	Aca_transcript_55876	Positive correlation
Lipids	LysoPE 14:0	Aca_transcript_56119	Positive correlation
Lipids	LysoPE 14:0	Aca_transcript_56770	Positive correlation
Lipids	LysoPE 14:0	Aca_transcript_57772	Positive correlation
Lipids	LysoPE 14:0	Aca_transcript_59079	Positive correlation
Lipids	LysoPE 14:0	Aca_transcript_59749	Positive correlation
Lipids	LysoPE 14:0	Aca_transcript_59768	Positive correlation
Lipids	LysoPE 14:0	Aca_transcript_61711	Positive correlation
Lipids	LysoPE 14:0	Aca_transcript_62381	Positive correlation
Lipids	LysoPE 14:0	Aca_transcript_63625	Positive correlation
Lipids	LysoPE 14:0	Aca_transcript_66436	Positive correlation
Lipids	LysoPE 14:0	Aca_transcript_70506	Positive correlation
Lipids	LysoPE 14:0	Aca_transcript_71801	Positive correlation
Lipids	LysoPE 14:0	Aca_transcript_71828	Positive correlation
Lipids	LysoPE 14:0	Aca_transcript_71899	Positive correlation
Lipids	LysoPE 14:0	Aca_transcript_73602	Positive correlation
Lipids	LysoPE 14:0	Aca_transcript_77540	Positive correlation
Lipids	LysoPE 14:0	Aca_transcript_77694	Positive correlation
Lipids	LysoPE 14:0	Aca_transcript_78339	Positive correlation
Lipids	LysoPE 14:0	Aca_transcript_78429	Positive correlation
Lipids	LysoPE 14:0	Aca_transcript_80791	Positive correlation
Lipids	LysoPE 14:0	Aca_transcript_80971	Positive correlation
Lipids	LysoPE 14:0	Aca_transcript_81336	Positive correlation
Lipids	LysoPE 14:0	Aca_transcript_85804	Positive correlation
Lipids	LysoPE 14:0	Aca_transcript_85857	Positive correlation
Lipids	LysoPE 14:0	Aca_transcript_86549	Positive correlation
Lipids	LysoPE 14:0	Aca_transcript_87105	Positive correlation
Lipids	LysoPE 14:0	Aca_transcript_87668	Positive correlation
Lipids	LysoPE 14:0	Aca_transcript_89979	Positive correlation
Lipids	LysoPE 14:0	Aca_transcript_90330	Positive correlation
Lipids	LysoPE 14:0	Aca_transcript_91875	Positive correlation
Lipids	LysoPE 14:0	Aca_transcript_93401	Positive correlation
Lipids	LysoPE 14:0	Aca_transcript_94668	Positive correlation
Lipids	LysoPE 14:0	Aca_transcript_97264	Positive correlation
Lipids	LysoPE 14:0	Aca_transcript_313	Negative correlation
Lipids	LysoPE 14:0	Aca_transcript_1833	Negative correlation
Lipids	LysoPE 14:0	Aca_transcript_1979	Negative correlation
Lipids	LysoPE 14:0	Aca_transcript_2044	Negative correlation
Lipids	LysoPE 14:0	Aca_transcript_2114	Negative correlation
Lipids	LysoPE 14:0	Aca_transcript_2532	Negative correlation
Lipids	LysoPE 14:0	Aca_transcript_2969	Negative correlation
Lipids	LysoPE 14:0	Aca_transcript_3756	Negative correlation
Lipids	LysoPE 14:0	Aca_transcript_3973	Negative correlation
Lipids	LysoPE 14:0	Aca_transcript_4170	Negative correlation
Lipids	LysoPE 14:0	Aca_transcript_4628	Negative correlation
Lipids	LysoPE 14:0	Aca_transcript_4912	Negative correlation
Lipids	LysoPE 14:0	Aca_transcript_5250	Negative correlation
Lipids	LysoPE 14:0	Aca_transcript_5653	Negative correlation
Lipids	LysoPE 14:0	Aca_transcript_6626	Negative correlation
Lipids	LysoPE 14:0	Aca_transcript_6676	Negative correlation
Lipids	LysoPE 14:0	Aca_transcript_8275	Negative correlation
Lipids	LysoPE 14:0	Aca_transcript_9014	Negative correlation
Lipids	LysoPE 14:0	Aca_transcript_12065	Negative correlation
Lipids	LysoPE 14:0	Aca_transcript_21786	Negative correlation
Lipids	LysoPE 14:0	Aca_transcript_27245	Negative correlation
Lipids	LysoPE 14:0	Aca_transcript_28032	Negative correlation
Lipids	LysoPE 14:0	Aca_transcript_28690	Negative correlation
Lipids	LysoPE 14:0	Aca_transcript_29954	Negative correlation
Lipids	LysoPE 14:0	Aca_transcript_30020	Negative correlation
Lipids	LysoPE 14:0	Aca_transcript_34816	Negative correlation
Lipids	LysoPE 14:0	Aca_transcript_35184	Negative correlation
Lipids	LysoPE 14:0	Aca_transcript_37053	Negative correlation
Lipids	LysoPE 14:0	Aca_transcript_37575	Negative correlation
Lipids	LysoPE 14:0	Aca_transcript_39945	Negative correlation
Lipids	LysoPE 14:0	Aca_transcript_40915	Negative correlation
Lipids	LysoPE 14:0	Aca_transcript_41951	Negative correlation
Lipids	LysoPE 14:0	Aca_transcript_43226	Negative correlation
Lipids	LysoPE 14:0	Aca_transcript_43698	Negative correlation
Lipids	LysoPE 14:0	Aca_transcript_43710	Negative correlation
Lipids	LysoPE 14:0	Aca_transcript_43917	Negative correlation
Lipids	LysoPE 14:0	Aca_transcript_44041	Negative correlation
Lipids	LysoPE 14:0	Aca_transcript_44268	Negative correlation
Lipids	LysoPE 14:0	Aca_transcript_44787	Negative correlation
Lipids	LysoPE 14:0	Aca_transcript_45601	Negative correlation
Lipids	LysoPE 14:0	Aca_transcript_47202	Negative correlation
Lipids	LysoPE 14:0	Aca_transcript_47218	Negative correlation
Lipids	LysoPE 14:0	Aca_transcript_47809	Negative correlation
Lipids	LysoPE 14:0	Aca_transcript_47828	Negative correlation
Lipids	LysoPE 14:0	Aca_transcript_48741	Negative correlation
Lipids	LysoPE 14:0	Aca_transcript_48813	Negative correlation
Lipids	LysoPE 14:0	Aca_transcript_49009	Negative correlation
Lipids	LysoPE 14:0	Aca_transcript_49128	Negative correlation
Lipids	LysoPE 14:0	Aca_transcript_49507	Negative correlation
Lipids	LysoPE 14:0	Aca_transcript_50586	Negative correlation
Lipids	LysoPE 14:0	Aca_transcript_50976	Negative correlation
Lipids	LysoPE 14:0	Aca_transcript_51613	Negative correlation
Lipids	LysoPE 14:0	Aca_transcript_52757	Negative correlation
Lipids	LysoPE 14:0	Aca_transcript_54315	Negative correlation
Lipids	LysoPE 14:0	Aca_transcript_56330	Negative correlation
Lipids	LysoPE 14:0	Aca_transcript_58432	Negative correlation
Lipids	LysoPE 14:0	Aca_transcript_58832	Negative correlation
Lipids	LysoPE 14:0	Aca_transcript_59999	Negative correlation
Lipids	LysoPE 14:0	Aca_transcript_60892	Negative correlation
Lipids	LysoPE 14:0	Aca_transcript_61204	Negative correlation
Lipids	LysoPE 14:0	Aca_transcript_61985	Negative correlation
Lipids	LysoPE 14:0	Aca_transcript_62041	Negative correlation
Lipids	LysoPE 14:0	Aca_transcript_64016	Negative correlation
Lipids	LysoPE 14:0	Aca_transcript_64270	Negative correlation
Lipids	LysoPE 14:0	Aca_transcript_64605	Negative correlation
Lipids	LysoPE 14:0	Aca_transcript_65131	Negative correlation
Lipids	LysoPE 14:0	Aca_transcript_71562	Negative correlation
Lipids	LysoPE 14:0	Aca_transcript_72041	Negative correlation
Lipids	LysoPE 14:0	Aca_transcript_72233	Negative correlation
Lipids	LysoPE 14:0	Aca_transcript_72242	Negative correlation
Lipids	LysoPE 14:0	Aca_transcript_72656	Negative correlation
Lipids	LysoPE 14:0	Aca_transcript_74234	Negative correlation
Lipids	LysoPE 14:0	Aca_transcript_75578	Negative correlation
Lipids	LysoPE 14:0	Aca_transcript_76208	Negative correlation
Lipids	LysoPE 14:0	Aca_transcript_77958	Negative correlation
Lipids	LysoPE 14:0	Aca_transcript_78230	Negative correlation
Lipids	LysoPE 14:0	Aca_transcript_78675	Negative correlation
Lipids	LysoPE 14:0	Aca_transcript_79983	Negative correlation
Lipids	LysoPE 14:0	Aca_transcript_80345	Negative correlation
Lipids	LysoPE 14:0	Aca_transcript_80351	Negative correlation
Lipids	LysoPE 14:0	Aca_transcript_80761	Negative correlation
Lipids	LysoPE 14:0	Aca_transcript_82418	Negative correlation
Lipids	LysoPE 14:0	Aca_transcript_82493	Negative correlation
Lipids	LysoPE 14:0	Aca_transcript_83017	Negative correlation
Lipids	LysoPE 14:0	Aca_transcript_83549	Negative correlation
Lipids	LysoPE 14:0	Aca_transcript_83873	Negative correlation
Lipids	LysoPE 14:0	Aca_transcript_84417	Negative correlation
Lipids	LysoPE 14:0	Aca_transcript_86683	Negative correlation
Lipids	LysoPE 14:0	Aca_transcript_87607	Negative correlation
Lipids	LysoPE 14:0	Aca_transcript_88141	Negative correlation
Lipids	LysoPE 14:0	Aca_transcript_88276	Negative correlation
Lipids	LysoPE 14:0	Aca_transcript_90348	Negative correlation
Lipids	LysoPE 14:0	Aca_transcript_92819	Negative correlation
Lipids	LysoPE 14:0	Aca_transcript_94683	Negative correlation
Lipids	LysoPE 14:0	Aca_transcript_96441	Negative correlation
Lipids	LysoPE 14:0	Aca_transcript_96535	Negative correlation
Lipids	LysoPE 14:0	Aca_transcript_97278	Negative correlation
Lipids	LysoPE 15:0 (2n isomer)	Aca_transcript_443	Positive correlation
Lipids	LysoPE 15:0 (2n isomer)	Aca_transcript_6907	Positive correlation
Lipids	LysoPE 15:0 (2n isomer)	Aca_transcript_10231	Positive correlation
Lipids	LysoPE 15:0 (2n isomer)	Aca_transcript_10327	Positive correlation
Lipids	LysoPE 15:0 (2n isomer)	Aca_transcript_14811	Positive correlation
Lipids	LysoPE 15:0 (2n isomer)	Aca_transcript_59859	Positive correlation
Lipids	LysoPE 15:0 (2n isomer)	Aca_transcript_72884	Positive correlation
Lipids	LysoPE 15:0 (2n isomer)	Aca_transcript_73668	Positive correlation
Lipids	LysoPE 15:0 (2n isomer)	Aca_transcript_88957	Positive correlation
Lipids	LysoPE 15:0	Aca_transcript_10792	Positive correlation
Lipids	LysoPE 15:0	Aca_transcript_17048	Positive correlation
Lipids	LysoPE 15:0	Aca_transcript_18226	Positive correlation
Lipids	LysoPE 15:0	Aca_transcript_19676	Positive correlation
Lipids	LysoPE 15:0	Aca_transcript_23727	Positive correlation
Lipids	LysoPE 15:0	Aca_transcript_34787	Positive correlation
Lipids	LysoPE 15:0	Aca_transcript_40829	Positive correlation
Lipids	LysoPE 15:0	Aca_transcript_48591	Positive correlation
Lipids	LysoPE 15:0	Aca_transcript_50835	Positive correlation
Lipids	LysoPE 15:0	Aca_transcript_77215	Positive correlation
Lipids	LysoPE 15:0	Aca_transcript_4130	Negative correlation
Lipids	LysoPE 15:0	Aca_transcript_6532	Negative correlation
Lipids	LysoPE 15:0	Aca_transcript_16678	Negative correlation
Lipids	LysoPE 15:0	Aca_transcript_41828	Negative correlation
Lipids	LysoPE 15:0	Aca_transcript_48877	Negative correlation
Lipids	LysoPE 15:0	Aca_transcript_60615	Negative correlation
Lipids	LysoPE 15:0	Aca_transcript_74310	Negative correlation
Lipids	LysoPE 15:0	Aca_transcript_82888	Negative correlation
Lipids	LysoPE 15:0	Aca_transcript_91150	Negative correlation
Lipids	LysoPE 15:0	Aca_transcript_94805	Negative correlation
Lipids	LysoPE 15:0	Aca_transcript_95704	Negative correlation
Lipids	LysoPE 16:0 (2n isomer)	Aca_transcript_2198	Positive correlation
Lipids	LysoPE 16:0 (2n isomer)	Aca_transcript_4848	Positive correlation
Lipids	LysoPE 16:0 (2n isomer)	Aca_transcript_7003	Positive correlation
Lipids	LysoPE 16:0 (2n isomer)	Aca_transcript_11356	Positive correlation
Lipids	LysoPE 16:0 (2n isomer)	Aca_transcript_15128	Positive correlation
Lipids	LysoPE 16:0 (2n isomer)	Aca_transcript_15674	Positive correlation
Lipids	LysoPE 16:0 (2n isomer)	Aca_transcript_21216	Positive correlation
Lipids	LysoPE 16:0 (2n isomer)	Aca_transcript_23552	Positive correlation
Lipids	LysoPE 16:0 (2n isomer)	Aca_transcript_28202	Positive correlation
Lipids	LysoPE 16:0 (2n isomer)	Aca_transcript_29037	Positive correlation
Lipids	LysoPE 16:0 (2n isomer)	Aca_transcript_34828	Positive correlation
Lipids	LysoPE 16:0 (2n isomer)	Aca_transcript_36250	Positive correlation
Lipids	LysoPE 16:0 (2n isomer)	Aca_transcript_38229	Positive correlation
Lipids	LysoPE 16:0 (2n isomer)	Aca_transcript_44105	Positive correlation
Lipids	LysoPE 16:0 (2n isomer)	Aca_transcript_45361	Positive correlation
Lipids	LysoPE 16:0 (2n isomer)	Aca_transcript_46529	Positive correlation
Lipids	LysoPE 16:0 (2n isomer)	Aca_transcript_63359	Positive correlation
Lipids	LysoPE 16:0 (2n isomer)	Aca_transcript_65460	Positive correlation
Lipids	LysoPE 16:0 (2n isomer)	Aca_transcript_68523	Positive correlation
Lipids	LysoPE 16:0 (2n isomer)	Aca_transcript_73084	Positive correlation
Lipids	LysoPE 16:0 (2n isomer)	Aca_transcript_74403	Positive correlation
Lipids	LysoPE 16:0 (2n isomer)	Aca_transcript_75036	Positive correlation
Lipids	LysoPE 16:0 (2n isomer)	Aca_transcript_76279	Positive correlation
Lipids	LysoPE 16:0 (2n isomer)	Aca_transcript_86420	Positive correlation
Lipids	LysoPE 16:0 (2n isomer)	Aca_transcript_87363	Positive correlation
Lipids	LysoPE 16:0 (2n isomer)	Aca_transcript_88217	Positive correlation
Lipids	LysoPE 16:0 (2n isomer)	Aca_transcript_90463	Positive correlation
Lipids	LysoPE 16:0 (2n isomer)	Aca_transcript_94811	Positive correlation
Lipids	LysoPE 16:0 (2n isomer)	Aca_transcript_96315	Positive correlation
Lipids	LysoPE 16:0 (2n isomer)	Aca_transcript_96936	Positive correlation
Lipids	LysoPE 16:0 (2n isomer)	Aca_transcript_952	Negative correlation
Lipids	LysoPE 16:0 (2n isomer)	Aca_transcript_1439	Negative correlation
Lipids	LysoPE 16:0 (2n isomer)	Aca_transcript_4276	Negative correlation
Lipids	LysoPE 16:0 (2n isomer)	Aca_transcript_4977	Negative correlation
Lipids	LysoPE 16:0 (2n isomer)	Aca_transcript_11504	Negative correlation
Lipids	LysoPE 16:0 (2n isomer)	Aca_transcript_25831	Negative correlation
Lipids	LysoPE 16:0 (2n isomer)	Aca_transcript_30736	Negative correlation
Lipids	LysoPE 16:0 (2n isomer)	Aca_transcript_32943	Negative correlation
Lipids	LysoPE 16:0 (2n isomer)	Aca_transcript_37658	Negative correlation
Lipids	LysoPE 16:0 (2n isomer)	Aca_transcript_37737	Negative correlation
Lipids	LysoPE 16:0 (2n isomer)	Aca_transcript_38464	Negative correlation
Lipids	LysoPE 16:0 (2n isomer)	Aca_transcript_38512	Negative correlation
Lipids	LysoPE 16:0 (2n isomer)	Aca_transcript_39034	Negative correlation
Lipids	LysoPE 16:0 (2n isomer)	Aca_transcript_39126	Negative correlation
Lipids	LysoPE 16:0 (2n isomer)	Aca_transcript_39698	Negative correlation
Lipids	LysoPE 16:0 (2n isomer)	Aca_transcript_44243	Negative correlation
Lipids	LysoPE 16:0 (2n isomer)	Aca_transcript_45116	Negative correlation
Lipids	LysoPE 16:0 (2n isomer)	Aca_transcript_50602	Negative correlation
Lipids	LysoPE 16:0 (2n isomer)	Aca_transcript_52994	Negative correlation
Lipids	LysoPE 16:0 (2n isomer)	Aca_transcript_54619	Negative correlation
Lipids	LysoPE 16:0 (2n isomer)	Aca_transcript_60881	Negative correlation
Lipids	LysoPE 16:0 (2n isomer)	Aca_transcript_62236	Negative correlation
Lipids	LysoPE 16:0 (2n isomer)	Aca_transcript_67716	Negative correlation
Lipids	LysoPE 16:0 (2n isomer)	Aca_transcript_72283	Negative correlation
Lipids	LysoPE 16:0 (2n isomer)	Aca_transcript_74649	Negative correlation
Lipids	LysoPE 16:0 (2n isomer)	Aca_transcript_78529	Negative correlation
Lipids	LysoPE 16:0 (2n isomer)	Aca_transcript_84270	Negative correlation
Lipids	LysoPE 16:0 (2n isomer)	Aca_transcript_84557	Negative correlation
Lipids	LysoPE 16:0 (2n isomer)	Aca_transcript_86101	Negative correlation
Lipids	LysoPE 16:0 (2n isomer)	Aca_transcript_89746	Negative correlation
Lipids	LysoPE 16:0 (2n isomer)	Aca_transcript_95601	Negative correlation
Lipids	LysoPE 16:0 (2n isomer)	Aca_transcript_95807	Negative correlation
Lipids	LysoPE 16:0 (2n isomer)	Aca_transcript_96550	Negative correlation
Lipids	LysoPE 16:0	Aca_transcript_4848	Positive correlation
Lipids	LysoPE 16:0	Aca_transcript_7001	Positive correlation
Lipids	LysoPE 16:0	Aca_transcript_9570	Positive correlation
Lipids	LysoPE 16:0	Aca_transcript_14334	Positive correlation
Lipids	LysoPE 16:0	Aca_transcript_15128	Positive correlation
Lipids	LysoPE 16:0	Aca_transcript_21216	Positive correlation
Lipids	LysoPE 16:0	Aca_transcript_23552	Positive correlation
Lipids	LysoPE 16:0	Aca_transcript_28202	Positive correlation
Lipids	LysoPE 16:0	Aca_transcript_29037	Positive correlation
Lipids	LysoPE 16:0	Aca_transcript_36250	Positive correlation
Lipids	LysoPE 16:0	Aca_transcript_38590	Positive correlation
Lipids	LysoPE 16:0	Aca_transcript_39181	Positive correlation
Lipids	LysoPE 16:0	Aca_transcript_44105	Positive correlation
Lipids	LysoPE 16:0	Aca_transcript_45361	Positive correlation
Lipids	LysoPE 16:0	Aca_transcript_46529	Positive correlation
Lipids	LysoPE 16:0	Aca_transcript_50774	Positive correlation
Lipids	LysoPE 16:0	Aca_transcript_63359	Positive correlation
Lipids	LysoPE 16:0	Aca_transcript_65460	Positive correlation
Lipids	LysoPE 16:0	Aca_transcript_68523	Positive correlation
Lipids	LysoPE 16:0	Aca_transcript_73084	Positive correlation
Lipids	LysoPE 16:0	Aca_transcript_74698	Positive correlation
Lipids	LysoPE 16:0	Aca_transcript_75036	Positive correlation
Lipids	LysoPE 16:0	Aca_transcript_78350	Positive correlation
Lipids	LysoPE 16:0	Aca_transcript_86420	Positive correlation
Lipids	LysoPE 16:0	Aca_transcript_87363	Positive correlation
Lipids	LysoPE 16:0	Aca_transcript_88217	Positive correlation
Lipids	LysoPE 16:0	Aca_transcript_90463	Positive correlation
Lipids	LysoPE 16:0	Aca_transcript_94811	Positive correlation
Lipids	LysoPE 16:0	Aca_transcript_96315	Positive correlation
Lipids	LysoPE 16:0	Aca_transcript_1439	Negative correlation
Lipids	LysoPE 16:0	Aca_transcript_4276	Negative correlation
Lipids	LysoPE 16:0	Aca_transcript_4942	Negative correlation
Lipids	LysoPE 16:0	Aca_transcript_4977	Negative correlation
Lipids	LysoPE 16:0	Aca_transcript_25831	Negative correlation
Lipids	LysoPE 16:0	Aca_transcript_32943	Negative correlation
Lipids	LysoPE 16:0	Aca_transcript_37658	Negative correlation
Lipids	LysoPE 16:0	Aca_transcript_39698	Negative correlation
Lipids	LysoPE 16:0	Aca_transcript_44243	Negative correlation
Lipids	LysoPE 16:0	Aca_transcript_45116	Negative correlation
Lipids	LysoPE 16:0	Aca_transcript_54619	Negative correlation
Lipids	LysoPE 16:0	Aca_transcript_60881	Negative correlation
Lipids	LysoPE 16:0	Aca_transcript_62236	Negative correlation
Lipids	LysoPE 16:0	Aca_transcript_67716	Negative correlation
Lipids	LysoPE 16:0	Aca_transcript_69236	Negative correlation
Lipids	LysoPE 16:0	Aca_transcript_73117	Negative correlation
Lipids	LysoPE 16:0	Aca_transcript_73716	Negative correlation
Lipids	LysoPE 16:0	Aca_transcript_74649	Negative correlation
Lipids	LysoPE 16:0	Aca_transcript_84270	Negative correlation
Lipids	LysoPE 16:0	Aca_transcript_84557	Negative correlation
Lipids	LysoPE 16:0	Aca_transcript_87938	Negative correlation
Lipids	LysoPE 16:0	Aca_transcript_89269	Negative correlation
Lipids	LysoPE 16:0	Aca_transcript_95601	Negative correlation
Lipids	LysoPE 16:0	Aca_transcript_95807	Negative correlation
Lipids	LysoPE 17:1	Aca_transcript_677	Positive correlation
Lipids	LysoPE 17:1	Aca_transcript_5856	Positive correlation
Lipids	LysoPE 17:1	Aca_transcript_7850	Positive correlation
Lipids	LysoPE 17:1	Aca_transcript_20843	Positive correlation
Lipids	LysoPE 17:1	Aca_transcript_21000	Positive correlation
Lipids	LysoPE 17:1	Aca_transcript_21854	Positive correlation
Lipids	LysoPE 17:1	Aca_transcript_24913	Positive correlation
Lipids	LysoPE 17:1	Aca_transcript_32872	Positive correlation
Lipids	LysoPE 17:1	Aca_transcript_34813	Positive correlation
Lipids	LysoPE 17:1	Aca_transcript_37632	Positive correlation
Lipids	LysoPE 17:1	Aca_transcript_45894	Positive correlation
Lipids	LysoPE 17:1	Aca_transcript_49748	Positive correlation
Lipids	LysoPE 17:1	Aca_transcript_50670	Positive correlation
Lipids	LysoPE 17:1	Aca_transcript_65474	Positive correlation
Lipids	LysoPE 17:1	Aca_transcript_65970	Positive correlation
Lipids	LysoPE 17:1	Aca_transcript_67033	Positive correlation
Lipids	LysoPE 17:1	Aca_transcript_67582	Positive correlation
Lipids	LysoPE 17:1	Aca_transcript_74801	Positive correlation
Lipids	LysoPE 17:1	Aca_transcript_83521	Positive correlation
Lipids	LysoPE 17:1	Aca_transcript_89936	Positive correlation
Lipids	LysoPE 17:1	Aca_transcript_96469	Positive correlation
Lipids	LysoPE 17:1	Aca_transcript_55646	Negative correlation
Lipids	LysoPE 17:1	Aca_transcript_82873	Negative correlation
Lipids	LysoPE 17:1 (2n isomer)	Aca_transcript_3220	Positive correlation
Lipids	LysoPE 17:1 (2n isomer)	Aca_transcript_3698	Positive correlation
Lipids	LysoPE 17:1 (2n isomer)	Aca_transcript_5856	Positive correlation
Lipids	LysoPE 17:1 (2n isomer)	Aca_transcript_7241	Positive correlation
Lipids	LysoPE 17:1 (2n isomer)	Aca_transcript_10371	Positive correlation
Lipids	LysoPE 17:1 (2n isomer)	Aca_transcript_10432	Positive correlation
Lipids	LysoPE 17:1 (2n isomer)	Aca_transcript_12454	Positive correlation
Lipids	LysoPE 17:1 (2n isomer)	Aca_transcript_12620	Positive correlation
Lipids	LysoPE 17:1 (2n isomer)	Aca_transcript_13579	Positive correlation
Lipids	LysoPE 17:1 (2n isomer)	Aca_transcript_14163	Positive correlation
Lipids	LysoPE 17:1 (2n isomer)	Aca_transcript_17020	Positive correlation
Lipids	LysoPE 17:1 (2n isomer)	Aca_transcript_17472	Positive correlation
Lipids	LysoPE 17:1 (2n isomer)	Aca_transcript_20843	Positive correlation
Lipids	LysoPE 17:1 (2n isomer)	Aca_transcript_21373	Positive correlation
Lipids	LysoPE 17:1 (2n isomer)	Aca_transcript_21661	Positive correlation
Lipids	LysoPE 17:1 (2n isomer)	Aca_transcript_34813	Positive correlation
Lipids	LysoPE 17:1 (2n isomer)	Aca_transcript_49748	Positive correlation
Lipids	LysoPE 17:1 (2n isomer)	Aca_transcript_57240	Positive correlation
Lipids	LysoPE 17:1 (2n isomer)	Aca_transcript_61615	Positive correlation
Lipids	LysoPE 17:1 (2n isomer)	Aca_transcript_67582	Positive correlation
Lipids	LysoPE 17:1 (2n isomer)	Aca_transcript_69235	Positive correlation
Lipids	LysoPE 17:1 (2n isomer)	Aca_transcript_71364	Positive correlation
Lipids	LysoPE 17:1 (2n isomer)	Aca_transcript_73378	Positive correlation
Lipids	LysoPE 17:1 (2n isomer)	Aca_transcript_86685	Positive correlation
Lipids	LysoPE 17:1 (2n isomer)	Aca_transcript_87732	Positive correlation
Lipids	LysoPE 17:1 (2n isomer)	Aca_transcript_89283	Positive correlation
Lipids	LysoPE 17:1 (2n isomer)	Aca_transcript_89936	Positive correlation
Lipids	LysoPE 17:1 (2n isomer)	Aca_transcript_96469	Positive correlation
Lipids	LysoPE 17:1 (2n isomer)	Aca_transcript_7023	Negative correlation
Lipids	LysoPE 17:1 (2n isomer)	Aca_transcript_7101	Negative correlation
Lipids	LysoPE 17:1 (2n isomer)	Aca_transcript_55646	Negative correlation
Lipids	LysoPE 17:1 (2n isomer)	Aca_transcript_60137	Negative correlation
Lipids	LysoPE 17:1 (2n isomer)	Aca_transcript_69291	Negative correlation
Lipids	LysoPE 17:1 (2n isomer)	Aca_transcript_82064	Negative correlation
Lipids	LysoPE 18:3 (2n isomer)	Aca_transcript_5881	Positive correlation
Lipids	LysoPE 18:3 (2n isomer)	Aca_transcript_7001	Positive correlation
Lipids	LysoPE 18:3 (2n isomer)	Aca_transcript_9570	Positive correlation
Lipids	LysoPE 18:3 (2n isomer)	Aca_transcript_14739	Positive correlation
Lipids	LysoPE 18:3 (2n isomer)	Aca_transcript_15367	Positive correlation
Lipids	LysoPE 18:3 (2n isomer)	Aca_transcript_19744	Positive correlation
Lipids	LysoPE 18:3 (2n isomer)	Aca_transcript_22655	Positive correlation
Lipids	LysoPE 18:3 (2n isomer)	Aca_transcript_23552	Positive correlation
Lipids	LysoPE 18:3 (2n isomer)	Aca_transcript_25687	Positive correlation
Lipids	LysoPE 18:3 (2n isomer)	Aca_transcript_36250	Positive correlation
Lipids	LysoPE 18:3 (2n isomer)	Aca_transcript_39181	Positive correlation
Lipids	LysoPE 18:3 (2n isomer)	Aca_transcript_44105	Positive correlation
Lipids	LysoPE 18:3 (2n isomer)	Aca_transcript_47037	Positive correlation
Lipids	LysoPE 18:3 (2n isomer)	Aca_transcript_73084	Positive correlation
Lipids	LysoPE 18:3 (2n isomer)	Aca_transcript_74698	Positive correlation
Lipids	LysoPE 18:3 (2n isomer)	Aca_transcript_82811	Positive correlation
Lipids	LysoPE 18:3 (2n isomer)	Aca_transcript_87363	Positive correlation
Lipids	LysoPE 18:3 (2n isomer)	Aca_transcript_88217	Positive correlation
Lipids	LysoPE 18:3 (2n isomer)	Aca_transcript_90463	Positive correlation
Lipids	LysoPE 18:3 (2n isomer)	Aca_transcript_96315	Positive correlation
Lipids	LysoPE 18:3 (2n isomer)	Aca_transcript_4942	Negative correlation
Lipids	LysoPE 18:3 (2n isomer)	Aca_transcript_25831	Negative correlation
Lipids	LysoPE 18:3 (2n isomer)	Aca_transcript_37658	Negative correlation
Lipids	LysoPE 18:3 (2n isomer)	Aca_transcript_39698	Negative correlation
Lipids	LysoPE 18:3 (2n isomer)	Aca_transcript_46573	Negative correlation
Lipids	LysoPE 18:3 (2n isomer)	Aca_transcript_60881	Negative correlation
Lipids	LysoPE 18:3 (2n isomer)	Aca_transcript_69236	Negative correlation
Lipids	LysoPE 18:3 (2n isomer)	Aca_transcript_74284	Negative correlation
Lipids	LysoPE 18:3 (2n isomer)	Aca_transcript_74649	Negative correlation
Lipids	LysoPE 18:3 (2n isomer)	Aca_transcript_84557	Negative correlation
Lipids	LysoPE 18:3 (2n isomer)	Aca_transcript_86674	Negative correlation
Lipids	LysoPE 18:3	Aca_transcript_2938	Positive correlation
Lipids	LysoPE 18:3	Aca_transcript_14042	Positive correlation
Lipids	LysoPE 18:3	Aca_transcript_14739	Positive correlation
Lipids	LysoPE 18:3	Aca_transcript_15128	Positive correlation
Lipids	LysoPE 18:3	Aca_transcript_20531	Positive correlation
Lipids	LysoPE 18:3	Aca_transcript_20835	Positive correlation
Lipids	LysoPE 18:3	Aca_transcript_23552	Positive correlation
Lipids	LysoPE 18:3	Aca_transcript_28202	Positive correlation
Lipids	LysoPE 18:3	Aca_transcript_29037	Positive correlation
Lipids	LysoPE 18:3	Aca_transcript_36250	Positive correlation
Lipids	LysoPE 18:3	Aca_transcript_38590	Positive correlation
Lipids	LysoPE 18:3	Aca_transcript_39181	Positive correlation
Lipids	LysoPE 18:3	Aca_transcript_40511	Positive correlation
Lipids	LysoPE 18:3	Aca_transcript_44105	Positive correlation
Lipids	LysoPE 18:3	Aca_transcript_63359	Positive correlation
Lipids	LysoPE 18:3	Aca_transcript_66934	Positive correlation
Lipids	LysoPE 18:3	Aca_transcript_68523	Positive correlation
Lipids	LysoPE 18:3	Aca_transcript_71393	Positive correlation
Lipids	LysoPE 18:3	Aca_transcript_73084	Positive correlation
Lipids	LysoPE 18:3	Aca_transcript_74403	Positive correlation
Lipids	LysoPE 18:3	Aca_transcript_74698	Positive correlation
Lipids	LysoPE 18:3	Aca_transcript_83257	Positive correlation
Lipids	LysoPE 18:3	Aca_transcript_87363	Positive correlation
Lipids	LysoPE 18:3	Aca_transcript_88217	Positive correlation
Lipids	LysoPE 18:3	Aca_transcript_89334	Positive correlation
Lipids	LysoPE 18:3	Aca_transcript_92965	Positive correlation
Lipids	LysoPE 18:3	Aca_transcript_94019	Positive correlation
Lipids	LysoPE 18:3	Aca_transcript_94811	Positive correlation
Lipids	LysoPE 18:3	Aca_transcript_96315	Positive correlation
Lipids	LysoPE 18:3	Aca_transcript_952	Negative correlation
Lipids	LysoPE 18:3	Aca_transcript_1428	Negative correlation
Lipids	LysoPE 18:3	Aca_transcript_2141	Negative correlation
Lipids	LysoPE 18:3	Aca_transcript_2152	Negative correlation
Lipids	LysoPE 18:3	Aca_transcript_4276	Negative correlation
Lipids	LysoPE 18:3	Aca_transcript_4942	Negative correlation
Lipids	LysoPE 18:3	Aca_transcript_4977	Negative correlation
Lipids	LysoPE 18:3	Aca_transcript_5592	Negative correlation
Lipids	LysoPE 18:3	Aca_transcript_8101	Negative correlation
Lipids	LysoPE 18:3	Aca_transcript_10686	Negative correlation
Lipids	LysoPE 18:3	Aca_transcript_11504	Negative correlation
Lipids	LysoPE 18:3	Aca_transcript_25831	Negative correlation
Lipids	LysoPE 18:3	Aca_transcript_27629	Negative correlation
Lipids	LysoPE 18:3	Aca_transcript_29591	Negative correlation
Lipids	LysoPE 18:3	Aca_transcript_29710	Negative correlation
Lipids	LysoPE 18:3	Aca_transcript_30869	Negative correlation
Lipids	LysoPE 18:3	Aca_transcript_32479	Negative correlation
Lipids	LysoPE 18:3	Aca_transcript_32671	Negative correlation
Lipids	LysoPE 18:3	Aca_transcript_34279	Negative correlation
Lipids	LysoPE 18:3	Aca_transcript_34858	Negative correlation
Lipids	LysoPE 18:3	Aca_transcript_36671	Negative correlation
Lipids	LysoPE 18:3	Aca_transcript_37658	Negative correlation
Lipids	LysoPE 18:3	Aca_transcript_37737	Negative correlation
Lipids	LysoPE 18:3	Aca_transcript_38053	Negative correlation
Lipids	LysoPE 18:3	Aca_transcript_38464	Negative correlation
Lipids	LysoPE 18:3	Aca_transcript_38512	Negative correlation
Lipids	LysoPE 18:3	Aca_transcript_39532	Negative correlation
Lipids	LysoPE 18:3	Aca_transcript_39698	Negative correlation
Lipids	LysoPE 18:3	Aca_transcript_43688	Negative correlation
Lipids	LysoPE 18:3	Aca_transcript_44243	Negative correlation
Lipids	LysoPE 18:3	Aca_transcript_45116	Negative correlation
Lipids	LysoPE 18:3	Aca_transcript_46152	Negative correlation
Lipids	LysoPE 18:3	Aca_transcript_47708	Negative correlation
Lipids	LysoPE 18:3	Aca_transcript_48321	Negative correlation
Lipids	LysoPE 18:3	Aca_transcript_48674	Negative correlation
Lipids	LysoPE 18:3	Aca_transcript_48695	Negative correlation
Lipids	LysoPE 18:3	Aca_transcript_48859	Negative correlation
Lipids	LysoPE 18:3	Aca_transcript_54619	Negative correlation
Lipids	LysoPE 18:3	Aca_transcript_55200	Negative correlation
Lipids	LysoPE 18:3	Aca_transcript_55789	Negative correlation
Lipids	LysoPE 18:3	Aca_transcript_56437	Negative correlation
Lipids	LysoPE 18:3	Aca_transcript_56563	Negative correlation
Lipids	LysoPE 18:3	Aca_transcript_57818	Negative correlation
Lipids	LysoPE 18:3	Aca_transcript_57926	Negative correlation
Lipids	LysoPE 18:3	Aca_transcript_58875	Negative correlation
Lipids	LysoPE 18:3	Aca_transcript_58882	Negative correlation
Lipids	LysoPE 18:3	Aca_transcript_60881	Negative correlation
Lipids	LysoPE 18:3	Aca_transcript_61198	Negative correlation
Lipids	LysoPE 18:3	Aca_transcript_61570	Negative correlation
Lipids	LysoPE 18:3	Aca_transcript_62236	Negative correlation
Lipids	LysoPE 18:3	Aca_transcript_65934	Negative correlation
Lipids	LysoPE 18:3	Aca_transcript_66507	Negative correlation
Lipids	LysoPE 18:3	Aca_transcript_66904	Negative correlation
Lipids	LysoPE 18:3	Aca_transcript_67716	Negative correlation
Lipids	LysoPE 18:3	Aca_transcript_68839	Negative correlation
Lipids	LysoPE 18:3	Aca_transcript_69001	Negative correlation
Lipids	LysoPE 18:3	Aca_transcript_69236	Negative correlation
Lipids	LysoPE 18:3	Aca_transcript_71900	Negative correlation
Lipids	LysoPE 18:3	Aca_transcript_72047	Negative correlation
Lipids	LysoPE 18:3	Aca_transcript_72120	Negative correlation
Lipids	LysoPE 18:3	Aca_transcript_72283	Negative correlation
Lipids	LysoPE 18:3	Aca_transcript_73117	Negative correlation
Lipids	LysoPE 18:3	Aca_transcript_73716	Negative correlation
Lipids	LysoPE 18:3	Aca_transcript_74256	Negative correlation
Lipids	LysoPE 18:3	Aca_transcript_74649	Negative correlation
Lipids	LysoPE 18:3	Aca_transcript_76835	Negative correlation
Lipids	LysoPE 18:3	Aca_transcript_78269	Negative correlation
Lipids	LysoPE 18:3	Aca_transcript_79071	Negative correlation
Lipids	LysoPE 18:3	Aca_transcript_84557	Negative correlation
Lipids	LysoPE 18:3	Aca_transcript_85140	Negative correlation
Lipids	LysoPE 18:3	Aca_transcript_85206	Negative correlation
Lipids	LysoPE 18:3	Aca_transcript_85325	Negative correlation
Lipids	LysoPE 18:3	Aca_transcript_86101	Negative correlation
Lipids	LysoPE 18:3	Aca_transcript_87938	Negative correlation
Lipids	LysoPE 18:3	Aca_transcript_88773	Negative correlation
Lipids	LysoPE 18:3	Aca_transcript_88834	Negative correlation
Lipids	LysoPE 18:3	Aca_transcript_89269	Negative correlation
Lipids	LysoPE 18:3	Aca_transcript_92754	Negative correlation
Lipids	LysoPE 18:3	Aca_transcript_93551	Negative correlation
Lipids	LysoPE 18:3	Aca_transcript_93941	Negative correlation
Lipids	LysoPE 18:3	Aca_transcript_94705	Negative correlation
Lipids	LysoPE 18:3	Aca_transcript_95550	Negative correlation
Lipids	LysoPE 18:3	Aca_transcript_95601	Negative correlation
Lipids	LysoPE 18:3	Aca_transcript_95807	Negative correlation
Lipids	LysoPE 18:3	Aca_transcript_96829	Negative correlation
Lipids	LysoPE 18:2	Aca_transcript_2198	Positive correlation
Lipids	LysoPE 18:2	Aca_transcript_3914	Positive correlation
Lipids	LysoPE 18:2	Aca_transcript_4269	Positive correlation
Lipids	LysoPE 18:2	Aca_transcript_4848	Positive correlation
Lipids	LysoPE 18:2	Aca_transcript_4924	Positive correlation
Lipids	LysoPE 18:2	Aca_transcript_7003	Positive correlation
Lipids	LysoPE 18:2	Aca_transcript_9795	Positive correlation
Lipids	LysoPE 18:2	Aca_transcript_11356	Positive correlation
Lipids	LysoPE 18:2	Aca_transcript_12368	Positive correlation
Lipids	LysoPE 18:2	Aca_transcript_13096	Positive correlation
Lipids	LysoPE 18:2	Aca_transcript_13187	Positive correlation
Lipids	LysoPE 18:2	Aca_transcript_21216	Positive correlation
Lipids	LysoPE 18:2	Aca_transcript_22280	Positive correlation
Lipids	LysoPE 18:2	Aca_transcript_23552	Positive correlation
Lipids	LysoPE 18:2	Aca_transcript_28199	Positive correlation
Lipids	LysoPE 18:2	Aca_transcript_28202	Positive correlation
Lipids	LysoPE 18:2	Aca_transcript_29037	Positive correlation
Lipids	LysoPE 18:2	Aca_transcript_34362	Positive correlation
Lipids	LysoPE 18:2	Aca_transcript_34828	Positive correlation
Lipids	LysoPE 18:2	Aca_transcript_36250	Positive correlation
Lipids	LysoPE 18:2	Aca_transcript_38229	Positive correlation
Lipids	LysoPE 18:2	Aca_transcript_42565	Positive correlation
Lipids	LysoPE 18:2	Aca_transcript_44105	Positive correlation
Lipids	LysoPE 18:2	Aca_transcript_45361	Positive correlation
Lipids	LysoPE 18:2	Aca_transcript_46529	Positive correlation
Lipids	LysoPE 18:2	Aca_transcript_50408	Positive correlation
Lipids	LysoPE 18:2	Aca_transcript_59175	Positive correlation
Lipids	LysoPE 18:2	Aca_transcript_63104	Positive correlation
Lipids	LysoPE 18:2	Aca_transcript_63359	Positive correlation
Lipids	LysoPE 18:2	Aca_transcript_68523	Positive correlation
Lipids	LysoPE 18:2	Aca_transcript_74016	Positive correlation
Lipids	LysoPE 18:2	Aca_transcript_74403	Positive correlation
Lipids	LysoPE 18:2	Aca_transcript_75036	Positive correlation
Lipids	LysoPE 18:2	Aca_transcript_76279	Positive correlation
Lipids	LysoPE 18:2	Aca_transcript_78032	Positive correlation
Lipids	LysoPE 18:2	Aca_transcript_78350	Positive correlation
Lipids	LysoPE 18:2	Aca_transcript_81061	Positive correlation
Lipids	LysoPE 18:2	Aca_transcript_82473	Positive correlation
Lipids	LysoPE 18:2	Aca_transcript_86420	Positive correlation
Lipids	LysoPE 18:2	Aca_transcript_88217	Positive correlation
Lipids	LysoPE 18:2	Aca_transcript_90199	Positive correlation
Lipids	LysoPE 18:2	Aca_transcript_90463	Positive correlation
Lipids	LysoPE 18:2	Aca_transcript_92069	Positive correlation
Lipids	LysoPE 18:2	Aca_transcript_92635	Positive correlation
Lipids	LysoPE 18:2	Aca_transcript_94811	Positive correlation
Lipids	LysoPE 18:2	Aca_transcript_95088	Positive correlation
Lipids	LysoPE 18:2	Aca_transcript_96936	Positive correlation
Lipids	LysoPE 18:2	Aca_transcript_898	Negative correlation
Lipids	LysoPE 18:2	Aca_transcript_952	Negative correlation
Lipids	LysoPE 18:2	Aca_transcript_1439	Negative correlation
Lipids	LysoPE 18:2	Aca_transcript_1621	Negative correlation
Lipids	LysoPE 18:2	Aca_transcript_2279	Negative correlation
Lipids	LysoPE 18:2	Aca_transcript_4776	Negative correlation
Lipids	LysoPE 18:2	Aca_transcript_4977	Negative correlation
Lipids	LysoPE 18:2	Aca_transcript_5592	Negative correlation
Lipids	LysoPE 18:2	Aca_transcript_11504	Negative correlation
Lipids	LysoPE 18:2	Aca_transcript_25831	Negative correlation
Lipids	LysoPE 18:2	Aca_transcript_27680	Negative correlation
Lipids	LysoPE 18:2	Aca_transcript_28180	Negative correlation
Lipids	LysoPE 18:2	Aca_transcript_28710	Negative correlation
Lipids	LysoPE 18:2	Aca_transcript_30736	Negative correlation
Lipids	LysoPE 18:2	Aca_transcript_31798	Negative correlation
Lipids	LysoPE 18:2	Aca_transcript_32479	Negative correlation
Lipids	LysoPE 18:2	Aca_transcript_33566	Negative correlation
Lipids	LysoPE 18:2	Aca_transcript_35166	Negative correlation
Lipids	LysoPE 18:2	Aca_transcript_35962	Negative correlation
Lipids	LysoPE 18:2	Aca_transcript_36344	Negative correlation
Lipids	LysoPE 18:2	Aca_transcript_37658	Negative correlation
Lipids	LysoPE 18:2	Aca_transcript_38464	Negative correlation
Lipids	LysoPE 18:2	Aca_transcript_38512	Negative correlation
Lipids	LysoPE 18:2	Aca_transcript_38772	Negative correlation
Lipids	LysoPE 18:2	Aca_transcript_39034	Negative correlation
Lipids	LysoPE 18:2	Aca_transcript_39126	Negative correlation
Lipids	LysoPE 18:2	Aca_transcript_39275	Negative correlation
Lipids	LysoPE 18:2	Aca_transcript_39698	Negative correlation
Lipids	LysoPE 18:2	Aca_transcript_40811	Negative correlation
Lipids	LysoPE 18:2	Aca_transcript_42460	Negative correlation
Lipids	LysoPE 18:2	Aca_transcript_43688	Negative correlation
Lipids	LysoPE 18:2	Aca_transcript_44243	Negative correlation
Lipids	LysoPE 18:2	Aca_transcript_44283	Negative correlation
Lipids	LysoPE 18:2	Aca_transcript_45116	Negative correlation
Lipids	LysoPE 18:2	Aca_transcript_45231	Negative correlation
Lipids	LysoPE 18:2	Aca_transcript_45289	Negative correlation
Lipids	LysoPE 18:2	Aca_transcript_45612	Negative correlation
Lipids	LysoPE 18:2	Aca_transcript_50602	Negative correlation
Lipids	LysoPE 18:2	Aca_transcript_50893	Negative correlation
Lipids	LysoPE 18:2	Aca_transcript_52994	Negative correlation
Lipids	LysoPE 18:2	Aca_transcript_53740	Negative correlation
Lipids	LysoPE 18:2	Aca_transcript_54122	Negative correlation
Lipids	LysoPE 18:2	Aca_transcript_54342	Negative correlation
Lipids	LysoPE 18:2	Aca_transcript_54619	Negative correlation
Lipids	LysoPE 18:2	Aca_transcript_55041	Negative correlation
Lipids	LysoPE 18:2	Aca_transcript_55398	Negative correlation
Lipids	LysoPE 18:2	Aca_transcript_56718	Negative correlation
Lipids	LysoPE 18:2	Aca_transcript_57818	Negative correlation
Lipids	LysoPE 18:2	Aca_transcript_57886	Negative correlation
Lipids	LysoPE 18:2	Aca_transcript_58882	Negative correlation
Lipids	LysoPE 18:2	Aca_transcript_60769	Negative correlation
Lipids	LysoPE 18:2	Aca_transcript_60881	Negative correlation
Lipids	LysoPE 18:2	Aca_transcript_61010	Negative correlation
Lipids	LysoPE 18:2	Aca_transcript_61805	Negative correlation
Lipids	LysoPE 18:2	Aca_transcript_62236	Negative correlation
Lipids	LysoPE 18:2	Aca_transcript_64195	Negative correlation
Lipids	LysoPE 18:2	Aca_transcript_64633	Negative correlation
Lipids	LysoPE 18:2	Aca_transcript_66576	Negative correlation
Lipids	LysoPE 18:2	Aca_transcript_66978	Negative correlation
Lipids	LysoPE 18:2	Aca_transcript_67716	Negative correlation
Lipids	LysoPE 18:2	Aca_transcript_69001	Negative correlation
Lipids	LysoPE 18:2	Aca_transcript_72283	Negative correlation
Lipids	LysoPE 18:2	Aca_transcript_76015	Negative correlation
Lipids	LysoPE 18:2	Aca_transcript_76998	Negative correlation
Lipids	LysoPE 18:2	Aca_transcript_77963	Negative correlation
Lipids	LysoPE 18:2	Aca_transcript_78501	Negative correlation
Lipids	LysoPE 18:2	Aca_transcript_78529	Negative correlation
Lipids	LysoPE 18:2	Aca_transcript_82237	Negative correlation
Lipids	LysoPE 18:2	Aca_transcript_84270	Negative correlation
Lipids	LysoPE 18:2	Aca_transcript_84345	Negative correlation
Lipids	LysoPE 18:2	Aca_transcript_84476	Negative correlation
Lipids	LysoPE 18:2	Aca_transcript_84557	Negative correlation
Lipids	LysoPE 18:2	Aca_transcript_86101	Negative correlation
Lipids	LysoPE 18:2	Aca_transcript_86289	Negative correlation
Lipids	LysoPE 18:2	Aca_transcript_89746	Negative correlation
Lipids	LysoPE 18:2	Aca_transcript_93941	Negative correlation
Lipids	LysoPE 18:2	Aca_transcript_94187	Negative correlation
Lipids	LysoPE 18:2	Aca_transcript_94942	Negative correlation
Lipids	LysoPE 18:2	Aca_transcript_95601	Negative correlation
Lipids	LysoPE 18:2	Aca_transcript_95807	Negative correlation
Lipids	LysoPE 18:2	Aca_transcript_96550	Negative correlation
Lipids	LysoPE 18:2 (2n isomer)	Aca_transcript_2198	Positive correlation
Lipids	LysoPE 18:2 (2n isomer)	Aca_transcript_3914	Positive correlation
Lipids	LysoPE 18:2 (2n isomer)	Aca_transcript_4269	Positive correlation
Lipids	LysoPE 18:2 (2n isomer)	Aca_transcript_4848	Positive correlation
Lipids	LysoPE 18:2 (2n isomer)	Aca_transcript_7003	Positive correlation
Lipids	LysoPE 18:2 (2n isomer)	Aca_transcript_9795	Positive correlation
Lipids	LysoPE 18:2 (2n isomer)	Aca_transcript_11356	Positive correlation
Lipids	LysoPE 18:2 (2n isomer)	Aca_transcript_12368	Positive correlation
Lipids	LysoPE 18:2 (2n isomer)	Aca_transcript_13187	Positive correlation
Lipids	LysoPE 18:2 (2n isomer)	Aca_transcript_18548	Positive correlation
Lipids	LysoPE 18:2 (2n isomer)	Aca_transcript_21216	Positive correlation
Lipids	LysoPE 18:2 (2n isomer)	Aca_transcript_22280	Positive correlation
Lipids	LysoPE 18:2 (2n isomer)	Aca_transcript_23552	Positive correlation
Lipids	LysoPE 18:2 (2n isomer)	Aca_transcript_28199	Positive correlation
Lipids	LysoPE 18:2 (2n isomer)	Aca_transcript_28202	Positive correlation
Lipids	LysoPE 18:2 (2n isomer)	Aca_transcript_29037	Positive correlation
Lipids	LysoPE 18:2 (2n isomer)	Aca_transcript_34828	Positive correlation
Lipids	LysoPE 18:2 (2n isomer)	Aca_transcript_36250	Positive correlation
Lipids	LysoPE 18:2 (2n isomer)	Aca_transcript_38229	Positive correlation
Lipids	LysoPE 18:2 (2n isomer)	Aca_transcript_44105	Positive correlation
Lipids	LysoPE 18:2 (2n isomer)	Aca_transcript_45361	Positive correlation
Lipids	LysoPE 18:2 (2n isomer)	Aca_transcript_46529	Positive correlation
Lipids	LysoPE 18:2 (2n isomer)	Aca_transcript_59175	Positive correlation
Lipids	LysoPE 18:2 (2n isomer)	Aca_transcript_63104	Positive correlation
Lipids	LysoPE 18:2 (2n isomer)	Aca_transcript_63359	Positive correlation
Lipids	LysoPE 18:2 (2n isomer)	Aca_transcript_65460	Positive correlation
Lipids	LysoPE 18:2 (2n isomer)	Aca_transcript_68523	Positive correlation
Lipids	LysoPE 18:2 (2n isomer)	Aca_transcript_74016	Positive correlation
Lipids	LysoPE 18:2 (2n isomer)	Aca_transcript_75036	Positive correlation
Lipids	LysoPE 18:2 (2n isomer)	Aca_transcript_76279	Positive correlation
Lipids	LysoPE 18:2 (2n isomer)	Aca_transcript_78032	Positive correlation
Lipids	LysoPE 18:2 (2n isomer)	Aca_transcript_78220	Positive correlation
Lipids	LysoPE 18:2 (2n isomer)	Aca_transcript_81061	Positive correlation
Lipids	LysoPE 18:2 (2n isomer)	Aca_transcript_82473	Positive correlation
Lipids	LysoPE 18:2 (2n isomer)	Aca_transcript_86420	Positive correlation
Lipids	LysoPE 18:2 (2n isomer)	Aca_transcript_88217	Positive correlation
Lipids	LysoPE 18:2 (2n isomer)	Aca_transcript_90199	Positive correlation
Lipids	LysoPE 18:2 (2n isomer)	Aca_transcript_90463	Positive correlation
Lipids	LysoPE 18:2 (2n isomer)	Aca_transcript_94811	Positive correlation
Lipids	LysoPE 18:2 (2n isomer)	Aca_transcript_95088	Positive correlation
Lipids	LysoPE 18:2 (2n isomer)	Aca_transcript_96936	Positive correlation
Lipids	LysoPE 18:2 (2n isomer)	Aca_transcript_898	Negative correlation
Lipids	LysoPE 18:2 (2n isomer)	Aca_transcript_952	Negative correlation
Lipids	LysoPE 18:2 (2n isomer)	Aca_transcript_1439	Negative correlation
Lipids	LysoPE 18:2 (2n isomer)	Aca_transcript_2279	Negative correlation
Lipids	LysoPE 18:2 (2n isomer)	Aca_transcript_4776	Negative correlation
Lipids	LysoPE 18:2 (2n isomer)	Aca_transcript_4977	Negative correlation
Lipids	LysoPE 18:2 (2n isomer)	Aca_transcript_5592	Negative correlation
Lipids	LysoPE 18:2 (2n isomer)	Aca_transcript_11504	Negative correlation
Lipids	LysoPE 18:2 (2n isomer)	Aca_transcript_25831	Negative correlation
Lipids	LysoPE 18:2 (2n isomer)	Aca_transcript_28180	Negative correlation
Lipids	LysoPE 18:2 (2n isomer)	Aca_transcript_28710	Negative correlation
Lipids	LysoPE 18:2 (2n isomer)	Aca_transcript_30736	Negative correlation
Lipids	LysoPE 18:2 (2n isomer)	Aca_transcript_35962	Negative correlation
Lipids	LysoPE 18:2 (2n isomer)	Aca_transcript_36344	Negative correlation
Lipids	LysoPE 18:2 (2n isomer)	Aca_transcript_38464	Negative correlation
Lipids	LysoPE 18:2 (2n isomer)	Aca_transcript_38772	Negative correlation
Lipids	LysoPE 18:2 (2n isomer)	Aca_transcript_39034	Negative correlation
Lipids	LysoPE 18:2 (2n isomer)	Aca_transcript_39126	Negative correlation
Lipids	LysoPE 18:2 (2n isomer)	Aca_transcript_39698	Negative correlation
Lipids	LysoPE 18:2 (2n isomer)	Aca_transcript_44243	Negative correlation
Lipids	LysoPE 18:2 (2n isomer)	Aca_transcript_44283	Negative correlation
Lipids	LysoPE 18:2 (2n isomer)	Aca_transcript_45116	Negative correlation
Lipids	LysoPE 18:2 (2n isomer)	Aca_transcript_45231	Negative correlation
Lipids	LysoPE 18:2 (2n isomer)	Aca_transcript_45289	Negative correlation
Lipids	LysoPE 18:2 (2n isomer)	Aca_transcript_49104	Negative correlation
Lipids	LysoPE 18:2 (2n isomer)	Aca_transcript_50602	Negative correlation
Lipids	LysoPE 18:2 (2n isomer)	Aca_transcript_50893	Negative correlation
Lipids	LysoPE 18:2 (2n isomer)	Aca_transcript_52994	Negative correlation
Lipids	LysoPE 18:2 (2n isomer)	Aca_transcript_53740	Negative correlation
Lipids	LysoPE 18:2 (2n isomer)	Aca_transcript_54122	Negative correlation
Lipids	LysoPE 18:2 (2n isomer)	Aca_transcript_54619	Negative correlation
Lipids	LysoPE 18:2 (2n isomer)	Aca_transcript_57886	Negative correlation
Lipids	LysoPE 18:2 (2n isomer)	Aca_transcript_61010	Negative correlation
Lipids	LysoPE 18:2 (2n isomer)	Aca_transcript_62236	Negative correlation
Lipids	LysoPE 18:2 (2n isomer)	Aca_transcript_64195	Negative correlation
Lipids	LysoPE 18:2 (2n isomer)	Aca_transcript_64633	Negative correlation
Lipids	LysoPE 18:2 (2n isomer)	Aca_transcript_67716	Negative correlation
Lipids	LysoPE 18:2 (2n isomer)	Aca_transcript_69001	Negative correlation
Lipids	LysoPE 18:2 (2n isomer)	Aca_transcript_72283	Negative correlation
Lipids	LysoPE 18:2 (2n isomer)	Aca_transcript_76998	Negative correlation
Lipids	LysoPE 18:2 (2n isomer)	Aca_transcript_78529	Negative correlation
Lipids	LysoPE 18:2 (2n isomer)	Aca_transcript_82237	Negative correlation
Lipids	LysoPE 18:2 (2n isomer)	Aca_transcript_84270	Negative correlation
Lipids	LysoPE 18:2 (2n isomer)	Aca_transcript_84345	Negative correlation
Lipids	LysoPE 18:2 (2n isomer)	Aca_transcript_84557	Negative correlation
Lipids	LysoPE 18:2 (2n isomer)	Aca_transcript_86101	Negative correlation
Lipids	LysoPE 18:2 (2n isomer)	Aca_transcript_89746	Negative correlation
Lipids	LysoPE 18:2 (2n isomer)	Aca_transcript_94187	Negative correlation
Lipids	LysoPE 18:2 (2n isomer)	Aca_transcript_94942	Negative correlation
Lipids	LysoPE 18:2 (2n isomer)	Aca_transcript_95601	Negative correlation
Lipids	LysoPE 18:2 (2n isomer)	Aca_transcript_95807	Negative correlation
Lipids	LysoPE 18:2 (2n isomer)	Aca_transcript_96550	Negative correlation
Lipids	LysoPC 15:1	Aca_transcript_538	Positive correlation
Lipids	LysoPC 15:1	Aca_transcript_866	Positive correlation
Lipids	LysoPC 15:1	Aca_transcript_1140	Positive correlation
Lipids	LysoPC 15:1	Aca_transcript_1731	Positive correlation
Lipids	LysoPC 15:1	Aca_transcript_1944	Positive correlation
Lipids	LysoPC 15:1	Aca_transcript_2068	Positive correlation
Lipids	LysoPC 15:1	Aca_transcript_3028	Positive correlation
Lipids	LysoPC 15:1	Aca_transcript_3159	Positive correlation
Lipids	LysoPC 15:1	Aca_transcript_3303	Positive correlation
Lipids	LysoPC 15:1	Aca_transcript_3563	Positive correlation
Lipids	LysoPC 15:1	Aca_transcript_4200	Positive correlation
Lipids	LysoPC 15:1	Aca_transcript_4458	Positive correlation
Lipids	LysoPC 15:1	Aca_transcript_4542	Positive correlation
Lipids	LysoPC 15:1	Aca_transcript_4661	Positive correlation
Lipids	LysoPC 15:1	Aca_transcript_4828	Positive correlation
Lipids	LysoPC 15:1	Aca_transcript_5325	Positive correlation
Lipids	LysoPC 15:1	Aca_transcript_6112	Positive correlation
Lipids	LysoPC 15:1	Aca_transcript_6226	Positive correlation
Lipids	LysoPC 15:1	Aca_transcript_6259	Positive correlation
Lipids	LysoPC 15:1	Aca_transcript_6546	Positive correlation
Lipids	LysoPC 15:1	Aca_transcript_6751	Positive correlation
Lipids	LysoPC 15:1	Aca_transcript_7037	Positive correlation
Lipids	LysoPC 15:1	Aca_transcript_7046	Positive correlation
Lipids	LysoPC 15:1	Aca_transcript_7282	Positive correlation
Lipids	LysoPC 15:1	Aca_transcript_7612	Positive correlation
Lipids	LysoPC 15:1	Aca_transcript_7681	Positive correlation
Lipids	LysoPC 15:1	Aca_transcript_7879	Positive correlation
Lipids	LysoPC 15:1	Aca_transcript_8372	Positive correlation
Lipids	LysoPC 15:1	Aca_transcript_8569	Positive correlation
Lipids	LysoPC 15:1	Aca_transcript_9130	Positive correlation
Lipids	LysoPC 15:1	Aca_transcript_9266	Positive correlation
Lipids	LysoPC 15:1	Aca_transcript_9348	Positive correlation
Lipids	LysoPC 15:1	Aca_transcript_9655	Positive correlation
Lipids	LysoPC 15:1	Aca_transcript_9810	Positive correlation
Lipids	LysoPC 15:1	Aca_transcript_10402	Positive correlation
Lipids	LysoPC 15:1	Aca_transcript_10624	Positive correlation
Lipids	LysoPC 15:1	Aca_transcript_10703	Positive correlation
Lipids	LysoPC 15:1	Aca_transcript_10977	Positive correlation
Lipids	LysoPC 15:1	Aca_transcript_11011	Positive correlation
Lipids	LysoPC 15:1	Aca_transcript_11063	Positive correlation
Lipids	LysoPC 15:1	Aca_transcript_11152	Positive correlation
Lipids	LysoPC 15:1	Aca_transcript_11195	Positive correlation
Lipids	LysoPC 15:1	Aca_transcript_11315	Positive correlation
Lipids	LysoPC 15:1	Aca_transcript_11434	Positive correlation
Lipids	LysoPC 15:1	Aca_transcript_11587	Positive correlation
Lipids	LysoPC 15:1	Aca_transcript_11669	Positive correlation
Lipids	LysoPC 15:1	Aca_transcript_12221	Positive correlation
Lipids	LysoPC 15:1	Aca_transcript_12446	Positive correlation
Lipids	LysoPC 15:1	Aca_transcript_12641	Positive correlation
Lipids	LysoPC 15:1	Aca_transcript_12967	Positive correlation
Lipids	LysoPC 15:1	Aca_transcript_13017	Positive correlation
Lipids	LysoPC 15:1	Aca_transcript_13088	Positive correlation
Lipids	LysoPC 15:1	Aca_transcript_13695	Positive correlation
Lipids	LysoPC 15:1	Aca_transcript_14068	Positive correlation
Lipids	LysoPC 15:1	Aca_transcript_14140	Positive correlation
Lipids	LysoPC 15:1	Aca_transcript_14295	Positive correlation
Lipids	LysoPC 15:1	Aca_transcript_14366	Positive correlation
Lipids	LysoPC 15:1	Aca_transcript_14467	Positive correlation
Lipids	LysoPC 15:1	Aca_transcript_14931	Positive correlation
Lipids	LysoPC 15:1	Aca_transcript_14938	Positive correlation
Lipids	LysoPC 15:1	Aca_transcript_15845	Positive correlation
Lipids	LysoPC 15:1	Aca_transcript_15952	Positive correlation
Lipids	LysoPC 15:1	Aca_transcript_15972	Positive correlation
Lipids	LysoPC 15:1	Aca_transcript_15988	Positive correlation
Lipids	LysoPC 15:1	Aca_transcript_16090	Positive correlation
Lipids	LysoPC 15:1	Aca_transcript_16123	Positive correlation
Lipids	LysoPC 15:1	Aca_transcript_16240	Positive correlation
Lipids	LysoPC 15:1	Aca_transcript_16952	Positive correlation
Lipids	LysoPC 15:1	Aca_transcript_17004	Positive correlation
Lipids	LysoPC 15:1	Aca_transcript_17040	Positive correlation
Lipids	LysoPC 15:1	Aca_transcript_18031	Positive correlation
Lipids	LysoPC 15:1	Aca_transcript_18032	Positive correlation
Lipids	LysoPC 15:1	Aca_transcript_18382	Positive correlation
Lipids	LysoPC 15:1	Aca_transcript_18880	Positive correlation
Lipids	LysoPC 15:1	Aca_transcript_19017	Positive correlation
Lipids	LysoPC 15:1	Aca_transcript_19176	Positive correlation
Lipids	LysoPC 15:1	Aca_transcript_19231	Positive correlation
Lipids	LysoPC 15:1	Aca_transcript_19424	Positive correlation
Lipids	LysoPC 15:1	Aca_transcript_19549	Positive correlation
Lipids	LysoPC 15:1	Aca_transcript_19644	Positive correlation
Lipids	LysoPC 15:1	Aca_transcript_19716	Positive correlation
Lipids	LysoPC 15:1	Aca_transcript_19732	Positive correlation
Lipids	LysoPC 15:1	Aca_transcript_19757	Positive correlation
Lipids	LysoPC 15:1	Aca_transcript_19805	Positive correlation
Lipids	LysoPC 15:1	Aca_transcript_19940	Positive correlation
Lipids	LysoPC 15:1	Aca_transcript_19947	Positive correlation
Lipids	LysoPC 15:1	Aca_transcript_20182	Positive correlation
Lipids	LysoPC 15:1	Aca_transcript_20298	Positive correlation
Lipids	LysoPC 15:1	Aca_transcript_20533	Positive correlation
Lipids	LysoPC 15:1	Aca_transcript_20690	Positive correlation
Lipids	LysoPC 15:1	Aca_transcript_20788	Positive correlation
Lipids	LysoPC 15:1	Aca_transcript_20866	Positive correlation
Lipids	LysoPC 15:1	Aca_transcript_20982	Positive correlation
Lipids	LysoPC 15:1	Aca_transcript_20994	Positive correlation
Lipids	LysoPC 15:1	Aca_transcript_21055	Positive correlation
Lipids	LysoPC 15:1	Aca_transcript_21099	Positive correlation
Lipids	LysoPC 15:1	Aca_transcript_21108	Positive correlation
Lipids	LysoPC 15:1	Aca_transcript_21115	Positive correlation
Lipids	LysoPC 15:1	Aca_transcript_21244	Positive correlation
Lipids	LysoPC 15:1	Aca_transcript_21265	Positive correlation
Lipids	LysoPC 15:1	Aca_transcript_21266	Positive correlation
Lipids	LysoPC 15:1	Aca_transcript_21448	Positive correlation
Lipids	LysoPC 15:1	Aca_transcript_21673	Positive correlation
Lipids	LysoPC 15:1	Aca_transcript_21703	Positive correlation
Lipids	LysoPC 15:1	Aca_transcript_21803	Positive correlation
Lipids	LysoPC 15:1	Aca_transcript_21878	Positive correlation
Lipids	LysoPC 15:1	Aca_transcript_21905	Positive correlation
Lipids	LysoPC 15:1	Aca_transcript_21912	Positive correlation
Lipids	LysoPC 15:1	Aca_transcript_22003	Positive correlation
Lipids	LysoPC 15:1	Aca_transcript_22116	Positive correlation
Lipids	LysoPC 15:1	Aca_transcript_22763	Positive correlation
Lipids	LysoPC 15:1	Aca_transcript_22822	Positive correlation
Lipids	LysoPC 15:1	Aca_transcript_22979	Positive correlation
Lipids	LysoPC 15:1	Aca_transcript_22980	Positive correlation
Lipids	LysoPC 15:1	Aca_transcript_22991	Positive correlation
Lipids	LysoPC 15:1	Aca_transcript_22997	Positive correlation
Lipids	LysoPC 15:1	Aca_transcript_23099	Positive correlation
Lipids	LysoPC 15:1	Aca_transcript_23102	Positive correlation
Lipids	LysoPC 15:1	Aca_transcript_23126	Positive correlation
Lipids	LysoPC 15:1	Aca_transcript_23171	Positive correlation
Lipids	LysoPC 15:1	Aca_transcript_23203	Positive correlation
Lipids	LysoPC 15:1	Aca_transcript_23298	Positive correlation
Lipids	LysoPC 15:1	Aca_transcript_23403	Positive correlation
Lipids	LysoPC 15:1	Aca_transcript_23912	Positive correlation
Lipids	LysoPC 15:1	Aca_transcript_23959	Positive correlation
Lipids	LysoPC 15:1	Aca_transcript_24211	Positive correlation
Lipids	LysoPC 15:1	Aca_transcript_24215	Positive correlation
Lipids	LysoPC 15:1	Aca_transcript_24417	Positive correlation
Lipids	LysoPC 15:1	Aca_transcript_24575	Positive correlation
Lipids	LysoPC 15:1	Aca_transcript_24754	Positive correlation
Lipids	LysoPC 15:1	Aca_transcript_24882	Positive correlation
Lipids	LysoPC 15:1	Aca_transcript_24929	Positive correlation
Lipids	LysoPC 15:1	Aca_transcript_24938	Positive correlation
Lipids	LysoPC 15:1	Aca_transcript_25022	Positive correlation
Lipids	LysoPC 15:1	Aca_transcript_25571	Positive correlation
Lipids	LysoPC 15:1	Aca_transcript_28768	Positive correlation
Lipids	LysoPC 15:1	Aca_transcript_29226	Positive correlation
Lipids	LysoPC 15:1	Aca_transcript_29501	Positive correlation
Lipids	LysoPC 15:1	Aca_transcript_30470	Positive correlation
Lipids	LysoPC 15:1	Aca_transcript_30767	Positive correlation
Lipids	LysoPC 15:1	Aca_transcript_30888	Positive correlation
Lipids	LysoPC 15:1	Aca_transcript_30939	Positive correlation
Lipids	LysoPC 15:1	Aca_transcript_31098	Positive correlation
Lipids	LysoPC 15:1	Aca_transcript_31744	Positive correlation
Lipids	LysoPC 15:1	Aca_transcript_31922	Positive correlation
Lipids	LysoPC 15:1	Aca_transcript_32396	Positive correlation
Lipids	LysoPC 15:1	Aca_transcript_32594	Positive correlation
Lipids	LysoPC 15:1	Aca_transcript_32698	Positive correlation
Lipids	LysoPC 15:1	Aca_transcript_34034	Positive correlation
Lipids	LysoPC 15:1	Aca_transcript_34853	Positive correlation
Lipids	LysoPC 15:1	Aca_transcript_35277	Positive correlation
Lipids	LysoPC 15:1	Aca_transcript_35315	Positive correlation
Lipids	LysoPC 15:1	Aca_transcript_36654	Positive correlation
Lipids	LysoPC 15:1	Aca_transcript_36795	Positive correlation
Lipids	LysoPC 15:1	Aca_transcript_36987	Positive correlation
Lipids	LysoPC 15:1	Aca_transcript_37129	Positive correlation
Lipids	LysoPC 15:1	Aca_transcript_37868	Positive correlation
Lipids	LysoPC 15:1	Aca_transcript_37906	Positive correlation
Lipids	LysoPC 15:1	Aca_transcript_38207	Positive correlation
Lipids	LysoPC 15:1	Aca_transcript_38903	Positive correlation
Lipids	LysoPC 15:1	Aca_transcript_39145	Positive correlation
Lipids	LysoPC 15:1	Aca_transcript_39955	Positive correlation
Lipids	LysoPC 15:1	Aca_transcript_40744	Positive correlation
Lipids	LysoPC 15:1	Aca_transcript_40844	Positive correlation
Lipids	LysoPC 15:1	Aca_transcript_41017	Positive correlation
Lipids	LysoPC 15:1	Aca_transcript_41589	Positive correlation
Lipids	LysoPC 15:1	Aca_transcript_41838	Positive correlation
[truncated: 30,083 more rows]
